# Supplementary material for: mTORC1 upregulates B7-H3/CD276 to inhibit antitumor T cells and drive tumor immune evasion
Source: Nat Commun. 2023 Mar 3;14:1214. doi: 10.1038/s41467-023-36881-7 (PMC9984496; doi:10.1038/s41467-023-36881-7)
Supplement: Supplementary file 4 — Supplementary Data 1 [file 41467_2023_36881_MOESM4_ESM.xlsx]

## Sheet: Sheet 1 - Table S1
Supplementary Data 1 - RNAseq B7-H3 KD vs Ctrl ex vivo tumor cells
id	log2FoldChange	pvalue	padj
H2-AA	6.23484	7.66343e-76	5.55943e-72
SERPINA1E	4.54929	4.66767e-76	5.55943e-72
IL1RN	3.32971	3.79857e-61	1.83711e-57
ATP9A	2.87543	1.16523e-60	4.2266e-57
FAM174B	2.98132	6.56298e-58	1.90445e-54
CTSS	3.73935	2.89874e-57	7.00964e-54
NECTIN4	3.35327	5.6882e-56	1.179e-52
BSPRY	2.90329	5.00356e-55	9.07458e-52
GPA33	4.0902	8.7913e-54	1.41726e-50
H2-DMA	5.07846	4.03933e-53	5.86067e-50
TTC9	3.17107	4.52205e-52	5.96458e-49
IRF6	3.05204	2.0552e-51	2.4849e-48
CLDN7	3.52391	2.24165e-51	2.50186e-48
ATP8B1	3.06632	1.21923e-50	1.26356e-47
GRASP	2.61281	2.53199e-49	2.44911e-46
ABCC3	2.86723	6.93028e-49	6.28446e-46
UBD	5.40334	1.54509e-48	1.31869e-45
GM4841	3.88336	4.16276e-48	3.35542e-45
TNFSF10	4.44709	1.55363e-47	1.1864e-44
LCN2	3.10669	2.40242e-46	1.74283e-43
TMPRSS4	3.59262	2.82923e-46	1.95473e-43
GGT1	3.15765	3.48037e-45	2.2953e-42
PKP3	2.73608	4.12057e-45	2.59936e-42
PADI4	2.65843	5.10162e-45	3.08414e-42
AREG	2.26537	1.15811e-44	6.72121e-42
CWH43	3.32292	3.0556e-44	1.70514e-41
LAMB3	3.18929	3.82642e-44	2.05621e-41
EPN3	2.3838	5.09303e-44	2.6391e-41
PRR15L	2.93341	8.87501e-44	4.44026e-41
GALNT3	3.10452	1.87751e-43	9.08028e-41
TJP3	2.53245	2.93585e-43	1.37407e-40
KHDC1A	3.6365	8.25228e-43	3.74164e-40
SLC34A2	2.92123	8.95747e-43	3.9383e-40
LTF	2.92753	1.14726e-42	4.89577e-40
CIITA	5.12657	2.02352e-42	8.38835e-40
GM12250	4.76288	3.59805e-42	1.45012e-39
HGFAC	2.32428	4.03952e-42	1.58404e-39
FXYD4	2.98983	1.32726e-41	5.0677e-39
PTPRH	4.02233	1.51099e-41	5.54499e-39
DEGS2	2.74671	1.5287e-41	5.54499e-39
EPB41L4B	2.89379	1.90402e-41	6.7379e-39
SPINT1	2.98132	9.05952e-41	3.12963e-38
TRPV6	2.76893	9.76733e-41	3.29568e-38
SMAGP	2.11483	4.57757e-40	1.50945e-37
SYT8	3.20832	1.01608e-39	3.27608e-37
TGTP1	3.75464	1.45967e-39	4.604e-37
PLET1	2.92256	1.69563e-39	5.23444e-37
CHIL1	4.33631	3.42186e-39	1.03433e-36
TACSTD2	2.69538	1.08797e-38	3.2215e-36
CBLC	2.45917	3.80126e-38	1.10305e-35
ILDR1	3.48227	6.11905e-38	1.74081e-35
IGFBP3	2.71162	6.62295e-38	1.84793e-35
TMC4	2.89678	8.42313e-38	2.30587e-35
ELF3	2.43232	1.09433e-37	2.9403e-35
KCNK1	2.58905	1.46676e-37	3.86932e-35
PRKCH	2.63243	1.88925e-37	4.89484e-35
KRTCAP3	3.63196	2.24346e-37	5.71058e-35
EPCAM	2.64575	5.1594e-37	1.29065e-34
PSD4	2.47711	1.00006e-36	2.45929e-34
MGLL	-2.43202	1.8107e-36	4.37858e-34
NEURL3	3.50393	1.86262e-36	4.43029e-34
SH2D4A	2.50877	3.74504e-36	8.764e-34
GPD1	1.87402	4.24347e-36	9.77277e-34
MYO3B	2.88499	4.34815e-36	9.85739e-34
NAALADL2	3.03334	5.20415e-36	1.16165e-33
PIGR	3.18144	6.36739e-36	1.39976e-33
SLC44A4	2.93776	6.65913e-36	1.44205e-33
EPHA1	2.76446	9.79606e-36	2.09016e-33
LRRC26	2.67576	2.23319e-35	4.69585e-33
MYZAP	3.18754	3.50294e-35	7.2606e-33
PLS1	2.74753	4.14807e-35	8.47668e-33
ITGB6	2.83672	4.22204e-35	8.508e-33
SERPINB5	3.24915	4.83291e-35	9.60557e-33
DPYSL5	2.93526	5.13564e-35	1.00693e-32
ALDH1L2	-1.91725	8.00283e-35	1.5278e-32
MASP1	-2.48351	7.96321e-35	1.5278e-32
TC2N	2.85968	1.32462e-34	2.49596e-32
DENND2D	3.41036	3.2425e-34	6.03146e-32
LSR	1.91736	3.38753e-34	6.22148e-32
DGAT2	2.42215	4.02702e-34	7.3035e-32
IGTP	3.19832	5.14864e-34	9.22242e-32
ALDH3B2	3.74513	7.48422e-34	1.32425e-31
GBP9	3.68826	7.78106e-34	1.36019e-31
TGTP2	3.35085	9.04455e-34	1.56223e-31
FERMT1	2.92331	1.00912e-33	1.72251e-31
GJB2	2.22757	1.06227e-33	1.79215e-31
ARHGAP8	3.2703	1.1118e-33	1.85415e-31
RAB25	2.91108	1.24869e-33	2.05877e-31
NIPAL2	2.93388	1.31576e-33	2.14498e-31
H2-DMB2	5.74902	2.60167e-33	4.19418e-31
BEX1	3.09926	4.78849e-33	7.63475e-31
TSPAN1	2.90628	5.02554e-33	7.9256e-31
TMEM184A	2.81399	6.06767e-33	9.46621e-31
STARD10	2.57708	8.93353e-33	1.3789e-30
FXYD3	3.06968	1.56593e-32	2.39159e-30
TMEM229B	3.42363	2.39794e-32	3.62413e-30
ESRP1	2.73708	5.39505e-32	8.06977e-30
MACC1	2.95832	5.89669e-32	8.7301e-30
DSC2	3.02249	1.43869e-31	2.10848e-29
CDCP1	3.22804	1.66262e-31	2.4123e-29
ST14	2.81338	4.26558e-31	6.12765e-29
IDO1	4.79182	5.14823e-31	7.32311e-29
CCSER1	3.66568	5.62063e-31	7.91745e-29
PLEKHS1	3.37571	6.23685e-31	8.70101e-29
AQP9	1.98133	7.61563e-31	1.05233e-28
MARVELD3	2.83987	9.52638e-31	1.30395e-28
OLR1	3.02911	1.15925e-30	1.57192e-28
MAP3K9	2.90766	1.53386e-30	2.06063e-28
KRT20	3.76278	3.04066e-30	4.04743e-28
GBP5	3.50896	3.33568e-30	4.39976e-28
IIGP1	3.07915	5.88691e-30	7.69488e-28
GM12185	3.49012	1.0641e-29	1.37848e-27
PROM2	2.61374	1.09497e-29	1.40592e-27
SOWAHB	2.97714	1.30923e-29	1.66628e-27
IL18R1	2.98176	1.40938e-29	1.77814e-27
GBP6	3.86769	2.18671e-29	2.73509e-27
ANO9	3.67755	2.29058e-29	2.84051e-27
TUBA8	2.97448	2.49262e-29	3.06487e-27
CTSC	2.16387	3.28939e-29	4.01057e-27
IVL	3.44298	3.75153e-29	4.53591e-27
ARAP2	2.60542	1.17372e-28	1.4074e-26
MAP2	2.6311	1.30218e-28	1.54864e-26
APOL7A	3.61555	1.38577e-28	1.63464e-26
IRF1	2.83281	2.2118e-28	2.58799e-26
CCRL2	3.24861	4.58954e-28	5.32717e-26
SCNN1G	-2.51208	4.65739e-28	5.36302e-26
VTCN1	2.70925	5.55392e-28	6.34503e-26
ARHGAP32	3.02232	6.33404e-28	7.17973e-26
ARHGEF16	2.63412	7.98203e-28	8.97762e-26
FAM83G	2.06811	8.92525e-28	9.96126e-26
SLC9A4	2.81534	1.017e-27	1.12639e-25
GRHL1	3.45066	1.11815e-27	1.22904e-25
AP1M2	3.79411	1.29208e-27	1.40953e-25
PPEF1	3.65995	1.31912e-27	1.4283e-25
AQP3	3.08193	1.73683e-27	1.86664e-25
OPLAH	-2.36939	2.39128e-27	2.55111e-25
IL17RE	2.88207	2.42147e-27	2.56446e-25
CYP21A1	3.27229	4.73598e-27	4.9793e-25
CXCL9	3.5893	5.09956e-27	5.32298e-25
CD74	5.04435	5.60228e-27	5.80597e-25
MPZL2	2.71818	5.854e-27	6.02381e-25
AW112010	3.42493	6.1892e-27	6.32388e-25
ADAP1	3.26157	8.10791e-27	8.22641e-25
PITPNM3	2.86609	9.80027e-27	9.87445e-25
EPHB3	2.45641	1.73674e-26	1.73781e-24
SLC9A2	3.23879	2.02088e-26	2.00828e-24
CLDN23	3.40317	2.29732e-26	2.26747e-24
S100A14	2.9954	2.85352e-26	2.79741e-24
ST8SIA4	3.01496	3.47351e-26	3.38236e-24
MPZL3	2.88256	3.77877e-26	3.65508e-24
TMEM116	2.88076	4.81276e-26	4.6244e-24
PRSS8	2.66132	5.8442e-26	5.57852e-24
GM3336	3.39024	8.2971e-26	7.86814e-24
RORB	-3.03489	9.74836e-26	9.18435e-24
EXPH5	2.8371	1.04044e-25	9.73921e-24
H2-DMB1	2.9849	1.28893e-25	1.19879e-23
FER1L4	3.0079	2.3884e-25	2.20721e-23
CYP3A13	3.25617	2.46631e-25	2.26479e-23
WFDC2	2.59443	2.53882e-25	2.31671e-23
GRHL2	2.82176	4.9731e-25	4.50967e-23
2310007B03RIK	2.95418	5.5439e-25	4.99605e-23
D17H6S56E-5	1.43423	1.06694e-24	9.55566e-23
H2-Q2	2.95295	1.41598e-24	1.26039e-22
F830016B08RIK	3.10806	1.47586e-24	1.30568e-22
GBP2	3.04321	1.75727e-24	1.54523e-22
CFB	2.74659	1.99129e-24	1.74046e-22
EHF	2.49827	2.18413e-24	1.89758e-22
NAIP5	2.42774	2.49222e-24	2.15236e-22
B4GALNT3	2.75509	2.66365e-24	2.2868e-22
SRGAP3	2.31563	2.80152e-24	2.39102e-22
PLLP	2.94707	3.24491e-24	2.75324e-22
PTPRU	2.81984	3.37131e-24	2.84386e-22
PPP1R13B	2.22868	3.49209e-24	2.92872e-22
MARCKS	-1.63822	3.79197e-24	3.16194e-22
IGSF9	2.59801	3.9798e-24	3.2996e-22
CLDN8	2.26612	4.90286e-24	4.04179e-22
DSG3	2.80035	5.34621e-24	4.38239e-22
PSMB9	2.83853	5.46862e-24	4.45754e-22
ANKRD22	2.76017	6.60159e-24	5.35098e-22
CD300E	4.08833	7.70763e-24	6.21278e-22
SLC45A3	2.54031	7.84672e-24	6.28995e-22
IFITM6	2.87473	8.49889e-24	6.77529e-22
CDH6	-2.55907	1.07278e-23	8.50543e-22
CCDC73	3.0175	1.08565e-23	8.56074e-22
IL24	4.38619	1.299e-23	1.01876e-21
BTBD11	2.55484	1.39116e-23	1.08518e-21
ATP2C2	2.83959	1.6433e-23	1.27501e-21
SULT2B1	2.36974	1.77712e-23	1.37151e-21
AI661453	2.49583	1.87804e-23	1.44172e-21
URAH	2.68903	3.28955e-23	2.512e-21
GJB3	2.64709	5.10348e-23	3.87678e-21
PDZK1IP1	2.49092	7.28311e-23	5.50368e-21
NECTIN2	1.6606	7.75542e-23	5.83023e-21
RASA4	1.89521	8.22679e-23	6.15271e-21
TMPRSS13	2.98194	1.08572e-22	8.07834e-21
SPNS2	1.38091	1.09133e-22	8.07866e-21
PTPN18	2.79477	1.13221e-22	8.33867e-21
HAP1	2.27097	1.1541e-22	8.45702e-21
KITL	-1.6825	1.31221e-22	9.56725e-21
ZBP1	2.38029	2.08281e-22	1.51097e-20
EDN3	-3.2064	2.69918e-22	1.94838e-20
PRSS22	2.26963	2.72532e-22	1.95751e-20
MUC15	2.86275	3.67813e-22	2.62886e-20
AMOT	2.00518	3.97889e-22	2.82989e-20
BST1	2.25288	4.10549e-22	2.90568e-20
RHBG	3.89589	5.21584e-22	3.67362e-20
IRGM2	2.415	5.27143e-22	3.69484e-20
S100A4	-2.24172	5.39707e-22	3.76471e-20
ESRP2	2.40459	5.50265e-22	3.82e-20
UPK3BL	2.82992	5.70682e-22	3.94287e-20
H2-AB1	4.644	5.88574e-22	4.04721e-20
DDX60	2.43199	9.88787e-22	6.76713e-20
TNS4	2.92948	1.04146e-21	7.09415e-20
SERINC2	1.93603	1.34743e-21	9.13545e-20
ADCY1	3.41745	1.51287e-21	1.02094e-19
PLSCR4	-1.8685	1.77279e-21	1.19081e-19
P2RY2	2.14789	2.07514e-21	1.38748e-19
CNP	1.60308	3.04504e-21	2.02663e-19
SERPINA3G	3.24644	3.06032e-21	2.0275e-19
2610528J11RIK	2.96362	3.22075e-21	2.12408e-19
GPR68	3.29676	3.71285e-21	2.43754e-19
2010300C02RIK	2.35847	4.23185e-21	2.76576e-19
FBLN5	2.21735	5.35258e-21	3.48254e-19
GPR141	-2.29883	5.53857e-21	3.58746e-19
TMEM139	3.27621	6.21098e-21	4.00511e-19
CXCL10	2.57263	7.37967e-21	4.73768e-19
GJA1	-1.55154	7.55047e-21	4.82598e-19
GFI1	-3.90682	7.93894e-21	5.05202e-19
MYO5B	2.73515	8.61881e-21	5.46071e-19
WNT7A	2.09023	1.25272e-20	7.90251e-19
SH3YL1	1.77171	1.51887e-20	9.53995e-19
OAS2	2.5813	1.53322e-20	9.5886e-19
PTPRF	1.97545	1.65686e-20	1.03173e-18
ATP10B	2.67891	1.70737e-20	1.05864e-18
SMPDL3B	1.98841	2.51245e-20	1.55119e-18
MYO1B	1.80105	2.71682e-20	1.6681e-18
CADM4	1.94583	2.72479e-20	1.6681e-18
SEMA3C	2.03845	4.66612e-20	2.84457e-18
SLC2A6	1.78487	5.19293e-20	3.15248e-18
SPHK1	1.97856	5.42219e-20	3.27794e-18
KDF1	2.67617	6.02656e-20	3.62819e-18
WDR72	1.8489	9.11268e-20	5.46347e-18
RHPN2	1.66984	9.68905e-20	5.78512e-18
APCDD1	-2.20114	1.10829e-19	6.56402e-18
SCN5A	-2.81807	1.10841e-19	6.56402e-18
PSAPL1	2.392	1.34475e-19	7.93132e-18
CSF2RB	1.99027	1.50692e-19	8.85181e-18
LIPG	2.60247	1.57053e-19	9.18821e-18
CLIC5	2.2122	1.86703e-19	1.0879e-17
SPRR2G	1.76651	1.95382e-19	1.13392e-17
GBP3	2.47336	2.08083e-19	1.20282e-17
GDPD3	2.6802	2.10532e-19	1.21215e-17
RAB27B	1.78328	2.13007e-19	1.22155e-17
NCMAP	1.85574	2.51913e-19	1.43898e-17
FLRT3	2.25751	3.63078e-19	2.06584e-17
GM4951	2.48989	3.77698e-19	2.14063e-17
CPN1	-1.5547	3.96227e-19	2.23691e-17
IRGM1	2.26525	4.05807e-19	2.28211e-17
MT2	-1.54838	4.57984e-19	2.56559e-17
MME	-2.28	5.03116e-19	2.80758e-17
ELMO3	1.6842	5.27261e-19	2.93105e-17
PAQR5	1.95294	5.42638e-19	3.00501e-17
GABRP	2.34849	5.50702e-19	3.03807e-17
CRABP2	2.60921	5.8285e-19	3.20325e-17
DCBLD1	1.90311	6.36282e-19	3.48371e-17
TRIM30D	2.32828	6.55909e-19	3.57766e-17
MAPK13	2.59956	7.22613e-19	3.92674e-17
TMEM54	2.723	7.65949e-19	4.1467e-17
TMEM30B	2.90731	8.38544e-19	4.52284e-17
IMPG2	-2.67412	1.53026e-18	8.22315e-17
SECTM1B	3.61103	1.5529e-18	8.31401e-17
AKR1B7	-2.73929	1.86162e-18	9.93025e-17
IL18RAP	2.46799	1.88853e-18	1.00369e-16
HOOK2	1.56071	1.93884e-18	1.02667e-16
IFIT1BL2	2.99297	1.95962e-18	1.0339e-16
SLC22A18	2.18958	2.27285e-18	1.19481e-16
SH3TC2	2.27103	2.40193e-18	1.25811e-16
BACE2	2.71106	3.29782e-18	1.72115e-16
NKX2-3	-3.5709	3.99757e-18	2.07888e-16
FABP5	2.52286	4.8017e-18	2.48814e-16
H2-EB1	4.38217	4.85284e-18	2.50569e-16
CASP7	1.66253	5.11006e-18	2.62914e-16
B3GNT7	3.04636	5.21483e-18	2.67357e-16
CSF1R	2.29865	5.30428e-18	2.70985e-16
ERBB3	1.79133	5.42183e-18	2.76018e-16
EVPL	2.47003	6.3074e-18	3.19979e-16
MAP7	1.91764	6.6565e-18	3.36513e-16
IRAK3	-1.979	7.22753e-18	3.64112e-16
TSPAN15	-2.52291	7.37398e-18	3.70204e-16
SMPDL3A	2.4522	8.88274e-18	4.44413e-16
ANKRD29	1.82668	1.04825e-17	5.22647e-16
WNT4	2.82291	1.05643e-17	5.24922e-16
SCG5	-2.13321	1.11592e-17	5.52591e-16
CEACAM1	2.54733	1.76011e-17	8.68618e-16
KCNQ1	2.19148	1.82133e-17	8.95784e-16
CTLA2A	2.3517	1.8477e-17	9.05683e-16
CDC42EP5	1.98952	1.92771e-17	9.41721e-16
PRDM8	-2.63919	2.01996e-17	9.83478e-16
SLC37A1	1.97704	2.15686e-17	1.04662e-15
LYPD3	3.61019	2.3117e-17	1.11801e-15
MMP15	1.88232	2.36482e-17	1.1399e-15
PLEKHG1	2.51248	2.38635e-17	1.14648e-15
CCDC129	2.32657	2.4276e-17	1.16244e-15
EPS8L1	2.03956	2.4453e-17	1.16707e-15
KRT19	1.56964	2.5286e-17	1.20287e-15
SCIN	2.50712	2.91371e-17	1.38153e-15
PLEKHH1	1.7709	3.01318e-17	1.42405e-15
LAMA3	2.67068	3.10587e-17	1.46309e-15
SLC52A3	2.14062	3.11863e-17	1.46434e-15
GMFG	3.47535	3.19158e-17	1.49376e-15
LAYN	-1.61724	3.57641e-17	1.66849e-15
FSD1L	-1.43157	3.81681e-17	1.77494e-15
CYP2A5	3.35584	3.96008e-17	1.83568e-15
FAM110C	1.85869	4.37011e-17	2.0193e-15
SFN	1.83062	4.71819e-17	2.17322e-15
TNFRSF11B	3.28736	5.0422e-17	2.31511e-15
FAM234B	1.62445	5.2133e-17	2.38611e-15
TINAG	2.9331	5.25502e-17	2.39764e-15
CBR2	2.09477	5.33886e-17	2.42826e-15
NAPSA	-2.65892	6.09638e-17	2.76414e-15
GPR155	2.27511	6.18002e-17	2.79333e-15
GAL3ST1	2.45144	9.24593e-17	4.16612e-15
C1QTNF12	1.91998	1.26497e-16	5.68217e-15
1700019D03RIK	3.3983	1.42192e-16	6.36749e-15
ADGRF1	2.2941	1.86665e-16	8.33328e-15
RPIA	1.40437	2.45386e-16	1.09212e-14
SGPP2	1.93668	2.94053e-16	1.30471e-14
LIPK	2.25842	3.2516e-16	1.43834e-14
PROSER2	1.84144	3.38334e-16	1.49206e-14
NLRP10	1.89252	3.42035e-16	1.50381e-14
RHOF	2.61912	3.45315e-16	1.51365e-14
MUC20	2.70045	3.88212e-16	1.69656e-14
TCAF2	-2.49602	4.55225e-16	1.98344e-14
APLN	-1.75843	4.63755e-16	2.01456e-14
DMD	2.36842	4.89266e-16	2.11903e-14
PLA2G5	-2.17454	5.43395e-16	2.34646e-14
ASAP3	2.30935	7.07817e-16	3.04739e-14
PLEK2	2.13196	7.26228e-16	3.11741e-14
DLX3	1.79243	7.35852e-16	3.1494e-14
GCA	2.03898	7.62568e-16	3.25415e-14
RIPK3	1.9174	7.73504e-16	3.29113e-14
BCL2L14	2.3914	8.62673e-16	3.6598e-14
ZDHHC14	2.38608	9.17356e-16	3.88044e-14
CXCL16	1.65991	9.80542e-16	4.13566e-14
MGAT4A	1.70444	9.8437e-16	4.13978e-14
CASP14	3.05092	1.07449e-15	4.5057e-14
APOL6	2.19886	1.25912e-15	5.26473e-14
ITGB7	2.98744	1.28493e-15	5.35721e-14
GJB1	2.51863	1.61726e-15	6.72344e-14
PSMB8	1.95275	1.74979e-15	7.25364e-14
LPCAT1	1.41118	1.84846e-15	7.64082e-14
IL18BP	2.19639	1.93505e-15	7.97602e-14
ICAM1	2.40519	1.9766e-15	8.12423e-14
ITM2A	2.83059	1.98574e-15	8.13873e-14
RAB19	2.24728	1.99146e-15	8.13917e-14
CX3CL1	1.4993	2.04946e-15	8.35271e-14
TAPBPL	1.72047	2.06391e-15	8.38802e-14
GM20219	2.41095	2.08493e-15	8.4498e-14
H2-T23	1.84326	2.09159e-15	8.45317e-14
CDCA7L	1.68426	2.16756e-15	8.73586e-14
QSOX1	1.30578	2.2978e-15	9.23513e-14
MCTP2	3.23606	2.63322e-15	1.0554e-13
EPHB2	2.33877	2.64198e-15	1.05599e-13
SMIM22	2.82433	2.75388e-15	1.09769e-13
VIM	-1.55514	2.86273e-15	1.13796e-13
HTRA1	-1.15726	3.30371e-15	1.30966e-13
PFKFB4	1.78095	3.32775e-15	1.31559e-13
TNFRSF9	-2.09838	3.97284e-15	1.56636e-13
RUNDC3A	-1.70516	5.34011e-15	2.09972e-13
CTSH	1.82012	6.24632e-15	2.4494e-13
GBP7	2.02528	7.44052e-15	2.90982e-13
TENT5A	1.53837	7.97464e-15	3.11032e-13
ADORA2B	2.0574	8.52503e-15	3.31608e-13
CERCAM	-1.92671	9.48294e-15	3.67882e-13
TMEM26	-2.5349	9.7242e-15	3.76236e-13
STK39	2.40459	1.10031e-14	4.24585e-13
ANXA9	1.70084	1.19754e-14	4.60879e-13
TAP1	1.65795	1.50353e-14	5.77109e-13
MARVELD2	1.76644	1.95629e-14	7.48914e-13
SLC23A3	2.9237	2.16594e-14	8.26989e-13
SEL1L3	1.76823	2.25936e-14	8.60394e-13
NAIP1	1.45793	2.28952e-14	8.69598e-13
SLC7A11	-1.61626	2.30708e-14	8.73978e-13
SLC17A9	2.20428	2.68381e-14	1.01405e-12
MUC1	2.32534	2.84654e-14	1.07274e-12
CCDC112	1.7157	2.93731e-14	1.10408e-12
TRAFD1	1.60128	3.29262e-14	1.23444e-12
SERPINA3F	3.17445	3.39701e-14	1.27029e-12
NOV	1.55807	3.46219e-14	1.29133e-12
LAMC2	1.21977	3.56263e-14	1.32539e-12
GM5431	2.96416	3.69129e-14	1.36974e-12
BICDL2	2.73007	4.13428e-14	1.53021e-12
MAPK4	-2.03365	4.30137e-14	1.58801e-12
PRLR	2.65139	4.40352e-14	1.62159e-12
AK1	-1.41639	4.97743e-14	1.82829e-12
PKP1	2.58495	5.64503e-14	2.06827e-12
ISOC1	1.31195	5.86826e-14	2.14465e-12
PLEKHG6	2.52965	6.14843e-14	2.2414e-12
TDRKH	-2.28408	6.47819e-14	2.35569e-12
RAMP1	2.08175	6.73259e-14	2.44208e-12
CELF4	1.8757	6.87849e-14	2.48878e-12
TMEM40	2.7536	7.25139e-14	2.61717e-12
IL1A	3.07719	7.94442e-14	2.86019e-12
KRT16	2.37599	8.00792e-14	2.87592e-12
PKM	-1.15376	8.5864e-14	3.07605e-12
TGM5	2.47373	8.67851e-14	3.09772e-12
CSDC2	1.31698	8.68958e-14	3.09772e-12
MSRB3	-1.36309	8.81799e-14	3.13579e-12
MFSD4A	2.16224	8.99491e-14	3.19088e-12
EPSTI1	1.77965	9.67499e-14	3.42377e-12
ARG2	2.10073	9.70877e-14	3.42736e-12
UGT1A1	1.97641	9.95533e-14	3.50587e-12
HPN	1.98175	1.03371e-13	3.63151e-12
LPIN3	1.47454	1.15207e-13	4.03752e-12
TAP2	1.41424	1.33649e-13	4.67257e-12
SLCO1A5	1.92414	1.50171e-13	5.23757e-12
DHCR24	-1.9263	1.68729e-13	5.87073e-12
NABP1	1.4324	1.7455e-13	6.05872e-12
FAM171A2	1.40757	1.91439e-13	6.62908e-12
TTC36	2.61427	1.92732e-13	6.65798e-12
ZFP182	1.73817	2.00738e-13	6.91807e-12
KIT	2.51304	2.05915e-13	7.07966e-12
DPYSL3	-1.95906	2.48941e-13	8.53874e-12
CD300LB	-1.91067	2.51811e-13	8.61682e-12
CTLA2B	1.96966	3.10783e-13	1.06098e-11
MB21D1	2.75422	3.15432e-13	1.07432e-11
GCNT3	2.4132	3.26917e-13	1.11083e-11
FRMD4B	2.49818	3.35332e-13	1.13676e-11
CASZ1	2.38816	3.42368e-13	1.15791e-11
NNMT	-2.11906	3.56218e-13	1.20195e-11
LPCAT4	1.56452	3.58742e-13	1.20765e-11
DEFB1	2.83204	3.66073e-13	1.22948e-11
KRT14	1.7412	3.77949e-13	1.26643e-11
EFNA3	2.53742	4.00263e-13	1.33811e-11
TNFSF13	1.79381	4.51739e-13	1.49983e-11
REEP6	2.32858	4.50798e-13	1.49983e-11
VCAN	-2.24128	4.51181e-13	1.49983e-11
UBE2L6	2.00397	4.62326e-13	1.53148e-11
SLC4A8	2.37127	4.98533e-13	1.64615e-11
SIAE	1.33994	4.99212e-13	1.64615e-11
OASL2	1.96103	5.27222e-13	1.73457e-11
CPNE8	1.54103	5.47009e-13	1.7956e-11
PPL	1.71707	6.48318e-13	2.12335e-11
SFTPD	3.79672	6.52537e-13	2.13235e-11
PMM1	1.07572	6.57671e-13	2.1443e-11
GM16136	2.2582	6.87159e-13	2.23542e-11
DCXR	1.3596	7.14935e-13	2.32058e-11
ANO4	2.12	9.06276e-13	2.93508e-11
C130026I21RIK	2.82225	9.14323e-13	2.95454e-11
HECTD2	-1.58865	9.46016e-13	3.05016e-11
GBP4	3.83492	9.54663e-13	3.07122e-11
EPB41L4A	1.64068	1.07218e-12	3.44165e-11
GM4759	2.93191	1.08051e-12	3.46073e-11
STAT1	1.5867	1.19228e-12	3.8103e-11
GRB7	1.3804	1.37118e-12	4.37241e-11
RTL5	-1.85614	1.41157e-12	4.49132e-11
TLR1	3.29273	1.41619e-12	4.49616e-11
POF1B	2.47484	1.68173e-12	5.32757e-11
FKTN	-1.15388	1.73311e-12	5.47836e-11
CRB3	1.64462	1.73822e-12	5.48256e-11
ACOX2	1.46572	1.84752e-12	5.81468e-11
UBA7	1.46198	1.91195e-12	6.00443e-11
LPAR1	-1.84188	1.95825e-12	6.13655e-11
PTPN6	1.46095	2.00027e-12	6.25472e-11
TCEA3	2.1876	2.39875e-12	7.4846e-11
ETV1	2.30027	2.48041e-12	7.72282e-11
PROM1	1.50274	2.53448e-12	7.85742e-11
LRRC31	1.38272	2.53174e-12	7.85742e-11
LAD1	1.46822	2.70463e-12	8.36705e-11
SPINK8	1.94014	2.71529e-12	8.38216e-11
CAMSAP3	1.7163	2.80961e-12	8.65492e-11
NPNT	1.61638	2.83781e-12	8.72326e-11
FYB2	2.19686	2.91607e-12	8.94488e-11
UMOD	2.57128	3.01256e-12	9.22135e-11
PHF11B	2.52386	3.08404e-12	9.42029e-11
EVI2A	-2.01472	3.26353e-12	9.94758e-11
MCOLN3	1.87998	3.28722e-12	9.9988e-11
SP140	1.55302	3.43259e-12	1.04191e-10
LTK	2.67889	3.62808e-12	1.09895e-10
ABHD11OS	2.56833	3.87851e-12	1.17236e-10
PARP14	1.53664	4.21825e-12	1.2724e-10
PLAC8	2.32136	4.51978e-12	1.36053e-10
SLC28A3	3.64102	4.61914e-12	1.38756e-10
CAPSL	2.68358	4.67393e-12	1.40112e-10
SGSM1	2.5635	5.3252e-12	1.59306e-10
CAR2	-1.06673	5.91683e-12	1.76641e-10
PARD6B	1.23461	5.94396e-12	1.77086e-10
FAM83B	2.74812	6.09832e-12	1.81313e-10
C1QTNF1	-1.67148	6.68155e-12	1.97861e-10
MAOB	-1.17195	6.6822e-12	1.97861e-10
FAM20C	1.47132	6.72546e-12	1.98737e-10
RAB15	1.41736	6.81772e-12	2.01054e-10
SHC2	-2.2163	6.85263e-12	2.01673e-10
FUT2	2.04544	6.94151e-12	2.03875e-10
DHX58	1.43494	7.87217e-12	2.30742e-10
KIF21A	1.42246	8.57989e-12	2.50979e-10
APOL9A	1.77856	8.82973e-12	2.57768e-10
N4BP3	1.23836	9.52831e-12	2.77591e-10
GDF11	-1.52467	9.54703e-12	2.77591e-10
SDR42E1	1.49758	9.59876e-12	2.78537e-10
SERPINA7	-2.33295	9.65259e-12	2.7954e-10
KLHDC8B	-1.95766	1.05873e-11	3.05999e-10
IFI47	2.28241	1.17951e-11	3.40229e-10
TTC12	-1.17848	1.19433e-11	3.4382e-10
CENPV	-1.46712	1.24143e-11	3.56671e-10
ABCB1B	-1.80764	1.25922e-11	3.60355e-10
PSMB10	1.76754	1.25677e-11	3.60355e-10
B4GALNT2	1.64357	1.32123e-11	3.77358e-10
CPM	1.72803	1.41299e-11	4.02771e-10
CGN	1.87743	1.53426e-11	4.36481e-10
MFSD6L	2.71967	1.55972e-11	4.42855e-10
CERS4	-2.27441	1.62611e-11	4.60804e-10
HOOK1	1.43561	1.70637e-11	4.82605e-10
RASEF	2.94423	1.74971e-11	4.93902e-10
VEGFD	-1.49477	1.79491e-11	5.05675e-10
TTC38	1.14976	1.94316e-11	5.45324e-10
5033406O09RIK	2.75837	1.94062e-11	5.45324e-10
SCEL	1.5402	2.01856e-11	5.65392e-10
ARHGAP31	-2.52628	2.03939e-11	5.70125e-10
GREM1	-2.30896	2.07499e-11	5.78963e-10
MYCBPAP	2.02868	2.35984e-11	6.57177e-10
DGKA	1.08079	2.40702e-11	6.69033e-10
CDYL2	-2.53763	2.43803e-11	6.76354e-10
IGDCC3	2.12907	2.66e-11	7.36526e-10
BC147527	3.3906	2.94022e-11	8.12565e-10
CD274	1.78208	2.95669e-11	8.15563e-10
ST3GAL5	-1.8791	3.08198e-11	8.48509e-10
ACAP1	1.67219	3.14873e-11	8.65245e-10
TMPRSS2	1.21936	3.31514e-11	9.09251e-10
KRT7	1.24548	3.52949e-11	9.66214e-10
LIF	1.28806	3.6529e-11	9.98115e-10
STAC2	-1.83295	3.68802e-11	1.00582e-09
GBP10	3.52964	3.70978e-11	1.00985e-09
CMTM8	1.8813	3.77667e-11	1.02614e-09
CTF1	2.02594	4.03064e-11	1.0931e-09
PNPLA7	1.12958	4.43545e-11	1.20063e-09
COL23A1	-2.14957	4.55816e-11	1.23155e-09
ANGPTL4	-1.23273	4.57254e-11	1.23314e-09
BTC	1.22993	4.58633e-11	1.23457e-09
FAM83A	2.07927	4.69323e-11	1.261e-09
SERPINA11	3.36543	4.89348e-11	1.31237e-09
DSG2	1.56518	4.92053e-11	1.31719e-09
GCLC	-0.982971	4.93922e-11	1.31976e-09
SLFN8	1.72072	5.10646e-11	1.36096e-09
TLR3	1.64264	5.11216e-11	1.36096e-09
LARGE2	2.15348	5.30514e-11	1.40975e-09
DIXDC1	-1.91199	5.42144e-11	1.43802e-09
F3	1.5901	5.97679e-11	1.58243e-09
TMEM79	1.24362	6.32969e-11	1.67281e-09
PLEKHO2	-1.19322	6.35945e-11	1.67762e-09
BATF2	2.64244	7.15017e-11	1.88279e-09
BMP7	1.40369	7.25088e-11	1.90585e-09
ADA	-1.43861	7.37873e-11	1.93595e-09
NR4A1	1.58113	8.07297e-11	2.11427e-09
CLN3	1.24657	9.57504e-11	2.50314e-09
RALGPS2	1.37035	9.66229e-11	2.5214e-09
NCAM1	-1.5246	9.75137e-11	2.54008e-09
CLCA3B	-1.66911	9.80157e-11	2.54858e-09
MPEG1	2.1264	9.8274e-11	2.55073e-09
VCAM1	1.15899	1.04525e-10	2.70814e-09
TRIM30A	1.59848	1.07698e-10	2.78537e-09
MISP	2.75681	1.1021e-10	2.84526e-09
KLK8	3.17834	1.10912e-10	2.8583e-09
GM11545	2.77122	1.13341e-10	2.91572e-09
LGALS12	2.78051	1.16328e-10	2.98727e-09
LTBP2	1.523	1.20935e-10	3.10007e-09
0610040J01RIK	2.10944	1.24166e-10	3.17729e-09
MOCOS	0.998289	1.26925e-10	3.24218e-09
LCE6A	2.77923	1.27967e-10	3.26305e-09
CYP4F39	2.30082	1.3558e-10	3.4511e-09
CD14	1.45045	1.41184e-10	3.58746e-09
CKMT1	1.95547	1.45839e-10	3.69927e-09
LIFR	-1.77297	1.60654e-10	4.06795e-09
MST1R	2.44495	1.61394e-10	4.07955e-09
GFPT1	1.2573	1.73187e-10	4.37004e-09
HVCN1	1.20798	1.75161e-10	4.41218e-09
A530032D15RIK	3.23415	1.82195e-10	4.58139e-09
PTGDS	-1.29049	1.85121e-10	4.64692e-09
RNASE1	-1.367	1.93074e-10	4.83818e-09
METRNL	1.0151	2.15138e-10	5.3818e-09
FUT1	2.96224	2.20765e-10	5.51306e-09
ARHGEF38	2.76196	2.22663e-10	5.5509e-09
CES1D	2.14971	2.33577e-10	5.80303e-09
SUSD4	1.77376	2.33481e-10	5.80303e-09
CPLX2	-2.32166	2.6051e-10	6.46109e-09
MICAL1	-1.32346	2.6564e-10	6.57708e-09
ZFP185	1.4612	2.96206e-10	7.32138e-09
MBP	1.18778	2.97084e-10	7.33061e-09
ERAP1	1.28412	2.98793e-10	7.36026e-09
STAC	-1.90968	3.05544e-10	7.51378e-09
GBE1	-1.06441	3.15317e-10	7.74099e-09
DMBT1	1.68426	3.2243e-10	7.90225e-09
VAV3	1.33555	3.65177e-10	8.93483e-09
ALCAM	2.07358	3.66528e-10	8.95278e-09
SLC39A8	0.99031	3.69843e-10	9.01858e-09
TMOD1	-1.71031	3.83673e-10	9.34012e-09
ST6GALNAC2	1.12973	3.91886e-10	9.52408e-09
FCGBP	1.78055	3.96095e-10	9.61026e-09
UGDH	-0.917203	3.98497e-10	9.65241e-09
MUM1L1	-1.73763	4.01096e-10	9.69918e-09
GM32461	1.77946	4.15142e-10	1.00221e-08
RNF149	1.04937	4.44829e-10	1.0721e-08
IP6K3	-1.41475	4.65581e-10	1.12025e-08
FHDC1	1.66746	4.76054e-10	1.14355e-08
PXYLP1	1.23488	5.21677e-10	1.25108e-08
TAPBP	1.23998	5.27154e-10	1.26213e-08
HSF2	-1.05665	5.49255e-10	1.31287e-08
OCIAD2	1.41752	5.91594e-10	1.41175e-08
MB	2.0221	5.967e-10	1.4216e-08
PTGS2	1.4078	6.01658e-10	1.43064e-08
DCTD	2.57865	6.02469e-10	1.43064e-08
CCDC88B	2.35127	6.19139e-10	1.46783e-08
ENPP4	1.1222	6.40164e-10	1.51519e-08
SOD3	-1.53721	6.414e-10	1.51565e-08
HCAR2	2.35436	6.7048e-10	1.58179e-08
OIT1	2.44954	6.72933e-10	1.585e-08
TNFRSF11A	2.03771	6.90812e-10	1.62447e-08
H2-K1	0.950659	7.05434e-10	1.65617e-08
NPL	-1.54153	7.35714e-10	1.72447e-08
SP110	1.67868	7.65449e-10	1.79127e-08
CLDN3	0.890828	8.29547e-10	1.93815e-08
COBL	1.38517	8.79242e-10	2.05095e-08
OVOL2	2.82666	9.52601e-10	2.2185e-08
PLEKHA6	1.4239	9.58681e-10	2.22909e-08
OAS3	1.6498	9.65141e-10	2.24052e-08
IFITM3	0.92995	9.89677e-10	2.29381e-08
NIPAL1	2.34076	1.03296e-09	2.39031e-08
EMP2	0.90097	1.07141e-09	2.47533e-08
HACD1	-1.0654	1.09681e-09	2.52998e-08
CES1E	2.21425	1.13866e-09	2.62236e-08
TBC1D16	-1.61093	1.19869e-09	2.75622e-08
TMEFF1	2.25523	1.21418e-09	2.78742e-08
RDH12	2.06528	1.33509e-09	3.06017e-08
ANKRD1	-1.08866	1.37088e-09	3.13723e-08
PCBP3	-1.81987	1.37699e-09	3.14626e-08
FBLN1	-1.50571	1.53931e-09	3.5116e-08
TMEM238	1.33755	1.63575e-09	3.72575e-08
LGALS1	-1.07848	1.66379e-09	3.7837e-08
RASA3	-1.01158	1.68973e-09	3.83666e-08
ALOX12E	3.27499	1.70236e-09	3.85931e-08
HAS1	2.80525	1.73888e-09	3.93596e-08
ABCA8B	-1.06493	1.92767e-09	4.35647e-08
KCTD15	1.08724	1.98311e-09	4.47481e-08
SLC20A2	-1.02539	2.08302e-09	4.69294e-08
ID3	2.33875	2.19536e-09	4.93837e-08
9930111J21RIK1	1.73345	2.30497e-09	5.17689e-08
KCNK5	1.08964	2.40479e-09	5.39274e-08
SOCS1	1.90149	2.42499e-09	5.42967e-08
PRODH	1.44613	2.55901e-09	5.7209e-08
ADORA2A	2.38131	2.57146e-09	5.7399e-08
LIMCH1	-1.55277	2.59765e-09	5.78945e-08
SLC35F3	1.97565	2.65082e-09	5.89888e-08
NR3C2	1.69755	2.68427e-09	5.96417e-08
CYP7B1	2.97892	2.76878e-09	6.14255e-08
ALOX15	3.03466	2.8539e-09	6.31612e-08
APOBR	1.68392	2.85573e-09	6.31612e-08
CDKL2	1.27365	2.89486e-09	6.39292e-08
SCRN1	-1.22649	2.91489e-09	6.42737e-08
FAM117A	1.60876	3.15255e-09	6.94088e-08
ZFP365	-1.25703	3.20478e-09	7.04518e-08
TMEM218	-1.1212	3.29244e-09	7.22693e-08
ST6GALNAC6	-1.35763	3.3702e-09	7.38644e-08
TMPRSS11E	1.90028	3.57056e-09	7.81376e-08
CNKSR1	1.17794	3.67853e-09	8.03792e-08
RNF186	2.00923	3.84324e-09	8.38519e-08
TUBB4A	-2.47442	3.90315e-09	8.50313e-08
ARHGEF4	2.25278	4.30835e-09	9.35777e-08
PPP1R26	1.70492	4.30437e-09	9.35777e-08
AMIGO2	1.59947	4.40786e-09	9.55959e-08
LRRC2	2.43085	4.47091e-09	9.68186e-08
LLGL2	1.06076	5.31329e-09	1.14889e-07
SLC16A11	1.65305	5.48873e-09	1.18506e-07
CYSLTR1	2.20972	6.10872e-09	1.31694e-07
IFIH1	1.15921	6.11772e-09	1.31694e-07
PHLDA2	2.41079	7.03593e-09	1.51236e-07
RTN4R	2.75864	7.1405e-09	1.53257e-07
NOL3	-1.59053	7.614e-09	1.63178e-07
GSTO1	1.3152	8.05409e-09	1.72355e-07
VSIG10	1.06978	8.16325e-09	1.74434e-07
PRSS32	2.685	8.20881e-09	1.75149e-07
ARHGAP42	-0.871707	8.2734e-09	1.76268e-07
SPEER4A	-3.13681	8.33262e-09	1.7701e-07
PLET1OS	2.4968	8.32736e-09	1.7701e-07
PTGER3	-1.17352	8.40746e-09	1.78339e-07
PLAU	1.23038	8.78452e-09	1.86065e-07
A730020E08RIK	2.86122	9.32743e-09	1.97277e-07
IL23A	2.45936	9.91489e-09	2.09396e-07
ULBP1	-1.14208	1.02187e-08	2.155e-07
IL12RB1	1.29714	1.03258e-08	2.17442e-07
ELL3	2.22137	1.07461e-08	2.25965e-07
CYP2F2	1.39274	1.10606e-08	2.3224e-07
FAAH	1.21883	1.13378e-08	2.37717e-07
HEBP2	1.58793	1.26932e-08	2.65751e-07
TRPV4	1.28735	1.28335e-08	2.68302e-07
PGD	-0.851142	1.42878e-08	2.98277e-07
SLC7A4	0.991108	1.44573e-08	3.0138e-07
SLIT2	1.96423	1.45548e-08	3.02979e-07
MDFI	2.06575	1.45829e-08	3.03129e-07
STRA6	-1.36621	1.51418e-08	3.14295e-07
GNB5	-1.21185	1.60552e-08	3.32779e-07
SLFN2	1.51847	1.67039e-08	3.45672e-07
AKR1B8	-0.905434	1.67249e-08	3.45672e-07
IL17RB	-1.1392	1.75278e-08	3.6175e-07
LIMS2	-0.856507	1.84638e-08	3.80527e-07
NFKBIZ	1.07845	1.94075e-08	3.99408e-07
CLDN4	1.33831	1.96475e-08	4.03776e-07
RFLNB	1.27711	2.01036e-08	4.12565e-07
PCSK9	-1.51998	2.03276e-08	4.16571e-07
ATP8A1	1.35133	2.11404e-08	4.32617e-07
CMPK2	1.28051	2.16572e-08	4.42569e-07
H60B	-2.79486	2.33913e-08	4.77334e-07
FADS3	-0.86877	2.45179e-08	4.99622e-07
WISP2	-1.45	2.4645e-08	5.01507e-07
OGDHL	-2.97729	2.49227e-08	5.06448e-07
MFSD4B3	1.63174	2.56399e-08	5.20293e-07
IL15	2.11493	2.57315e-08	5.21422e-07
COTL1	1.09527	2.69866e-08	5.46094e-07
TSPAN5	-1.08425	2.72144e-08	5.49936e-07
SOAT1	-1.02092	2.7635e-08	5.57659e-07
SPI1	1.72116	2.79282e-08	5.62791e-07
SHANK2	2.14681	2.87611e-08	5.78772e-07
ANGEL1	1.70521	2.912e-08	5.85183e-07
RTN4RL1	-1.40908	2.9563e-08	5.91626e-07
KEL	2.44386	2.95197e-08	5.91626e-07
ABCG1	1.14989	2.95323e-08	5.91626e-07
PLEKHG4	-1.92875	3.11797e-08	6.23123e-07
MCF2L	1.68987	3.13013e-08	6.24691e-07
CCDC92	1.92462	3.33827e-08	6.65316e-07
IGF1	-1.49797	3.41699e-08	6.8007e-07
IFI44	1.35005	3.44261e-08	6.84231e-07
MSLN	1.23541	3.45685e-08	6.85286e-07
AI464131	-1.48329	3.45737e-08	6.85286e-07
PARP9	1.22053	3.55617e-08	7.03909e-07
TRIM36	1.5261	3.69272e-08	7.29941e-07
RAB6B	-1.24912	3.7544e-08	7.41124e-07
ELOVL7	1.17486	3.8789e-08	7.64659e-07
ELMOD1	-1.46848	3.89216e-08	7.66233e-07
SLFN3	2.02482	3.91405e-08	7.69498e-07
TRIM25	0.923575	4.27806e-08	8.39924e-07
ARFGEF1	0.973307	4.39122e-08	8.60975e-07
TSPYL2	-1.02415	4.8288e-08	9.45494e-07
4930447F24RIK	-1.5287	4.86714e-08	9.51716e-07
IFI202B	2.19314	4.9046e-08	9.5775e-07
XAF1	1.27233	5.22855e-08	1.01964e-06
MARCKSL1-PS4	1.82515	5.64766e-08	1.09989e-06
PDLIM4	-1.34268	5.73085e-08	1.1146e-06
TNFAIP6	2.50386	5.84723e-08	1.13571e-06
EYA1	-2.79811	5.87014e-08	1.13863e-06
PEX26	1.02043	5.91328e-08	1.14547e-06
PTGR1	-1.33243	5.96967e-08	1.15485e-06
LRRC8E	1.17289	6.22655e-08	1.20294e-06
CXCL11	2.50665	6.34616e-08	1.22442e-06
CXCL1	1.81089	6.47968e-08	1.24852e-06
ORM3	-1.52285	7.47851e-08	1.43907e-06
VAV1	2.21709	7.52793e-08	1.44666e-06
HAVCR1	-2.85658	7.60399e-08	1.45934e-06
AA467197	1.28085	7.7033e-08	1.47645e-06
PRKAB1	0.817398	7.86523e-08	1.5055e-06
GCHFR	-1.66924	7.95335e-08	1.52036e-06
ARHGAP26	1.39439	8.01607e-08	1.53033e-06
MYO7B	1.21771	8.15106e-08	1.55406e-06
ZDHHC23	2.40368	8.60185e-08	1.63785e-06
CRACR2B	1.25384	8.72403e-08	1.65677e-06
GAS6	-0.956646	8.72061e-08	1.65677e-06
ARRDC4	1.07154	9.50426e-08	1.80258e-06
BPGM	-0.995563	9.53993e-08	1.80698e-06
TSPAN8	1.22616	9.61723e-08	1.81925e-06
TLE6	-1.09815	9.88877e-08	1.86818e-06
PPM1M	-1.22618	1.00239e-07	1.89125e-06
PRKCZ	1.26975	1.0077e-07	1.89879e-06
ALDH1L1	-0.959523	1.01586e-07	1.9117e-06
PSTPIP1	1.46696	1.02802e-07	1.93206e-06
UGCG	-0.846541	1.06315e-07	1.9955e-06
CUTAL	1.08043	1.07726e-07	2.01938e-06
SLC2A1	-1.01675	1.11432e-07	2.08615e-06
SLAIN1	2.36778	1.16242e-07	2.17339e-06
ESYT3	1.79907	1.18412e-07	2.21113e-06
NMI	1.08928	1.18806e-07	2.21563e-06
SLFN5	1.69757	1.20173e-07	2.23825e-06
ENDOD1	1.19978	1.24016e-07	2.30686e-06
BDNF	-1.55547	1.24876e-07	2.31988e-06
4933412E12RIK	1.44294	1.25678e-07	2.32882e-06
CORO2A	1.17014	1.25617e-07	2.32882e-06
MLPH	1.00468	1.26603e-07	2.34295e-06
UBE2J1	-0.773256	1.29052e-07	2.38524e-06
FN1	-1.71998	1.29255e-07	2.38596e-06
ANPEP	1.43881	1.31158e-07	2.418e-06
PLPPR3	-1.14074	1.31753e-07	2.42589e-06
CXCL2	2.33691	1.33758e-07	2.45968e-06
SNTB1	-2.18358	1.35523e-07	2.48898e-06
SMOX	0.848053	1.3692e-07	2.51146e-06
PDXK	0.896835	1.37869e-07	2.52568e-06
GM14403	-1.33372	1.40071e-07	2.55955e-06
IQCD	-1.75468	1.40035e-07	2.55955e-06
KRT18	0.878496	1.42277e-07	2.59661e-06
PGAP2	0.87101	1.46958e-07	2.67865e-06
DTX3L	1.26573	1.48821e-07	2.70922e-06
GNB4	-1.41375	1.49509e-07	2.71832e-06
TMEM102	1.02126	1.53332e-07	2.78435e-06
NUP210	1.37325	1.58115e-07	2.86761e-06
AKR1C19	1.54958	1.59586e-07	2.89067e-06
ZFP750	2.5341	1.61107e-07	2.91458e-06
KRBA1	2.03591	1.65655e-07	2.99313e-06
TTLL11	-2.40003	1.70726e-07	3.08093e-06
NOS2	2.11485	1.77623e-07	3.19982e-06
NES	-1.51905	1.77756e-07	3.19982e-06
ERO1L	-0.965628	1.81618e-07	3.2653e-06
CLIC3	1.8432	1.87747e-07	3.37131e-06
SLC13A2	2.74224	1.88161e-07	3.37457e-06
SRD5A2	1.18879	1.90679e-07	3.4155e-06
BTN1A1	1.96018	1.91664e-07	3.42893e-06
CTNNB1	-0.739626	1.92495e-07	3.43955e-06
PSME2B	1.2033	1.95642e-07	3.49147e-06
SNX32	-1.02787	2.01052e-07	3.58362e-06
EGR2	1.12332	2.05876e-07	3.66509e-06
SH3BGRL3	-0.875092	2.10945e-07	3.75074e-06
RAB11FIP4	1.30859	2.11844e-07	3.76211e-06
TNFRSF14	2.14575	2.12956e-07	3.77724e-06
SEPT6	-1.18653	2.1531e-07	3.81432e-06
PRICKLE1	-1.26047	2.25957e-07	3.99807e-06
TRIM21	1.07524	2.32403e-07	4.1071e-06
CHST15	-1.35612	2.33426e-07	4.12017e-06
PALLD	-1.37067	2.38481e-07	4.20428e-06
PDE10A	-1.52065	2.41854e-07	4.25857e-06
NHLRC1	2.27708	2.42393e-07	4.26289e-06
FAM184B	1.70904	2.45197e-07	4.30697e-06
SLC17A1	-2.43768	2.52063e-07	4.42223e-06
VPS37B	0.845784	2.55878e-07	4.48373e-06
ANGPTL2	-1.11999	2.59022e-07	4.53335e-06
GPNMB	-1.03793	2.68511e-07	4.69378e-06
CLINT1	0.868419	2.72247e-07	4.75336e-06
MET	0.963292	2.73194e-07	4.76415e-06
MGAT3	1.69992	2.79324e-07	4.86519e-06
MLH3	1.00142	2.81525e-07	4.89766e-06
ENTPD3	1.54269	2.84029e-07	4.9353e-06
TMTC2	1.06171	2.89841e-07	5.03027e-06
PDE8A	-1.04935	2.91801e-07	5.05824e-06
STYK1	0.940152	2.98137e-07	5.1619e-06
GOLM1	0.887989	2.99332e-07	5.17641e-06
SIL1	0.75812	3.04931e-07	5.26696e-06
ANXA2	-0.772575	3.06853e-07	5.29385e-06
D630039A03RIK	1.75256	3.24547e-07	5.59246e-06
GPRC5A	0.869549	3.28293e-07	5.6503e-06
TRIM15	2.44275	3.37591e-07	5.80345e-06
SLC44A3	1.07903	3.44097e-07	5.90829e-06
GALNT7	1.09214	3.4678e-07	5.94731e-06
EIF4E3	1.78708	3.55769e-07	6.09428e-06
ACP5	1.13807	3.58953e-07	6.14156e-06
CARD14	1.65519	3.66455e-07	6.26255e-06
DMRTA2	-1.31083	3.67377e-07	6.2709e-06
TAF4B	0.984217	3.68865e-07	6.28891e-06
ARRDC1	0.923829	3.81597e-07	6.49834e-06
NFATC2	1.61882	3.86189e-07	6.56884e-06
CECR2	-2.64281	4.11558e-07	6.99215e-06
GPT2	0.826118	4.17228e-07	7.0802e-06
SFT2D2	0.820936	4.18043e-07	7.08573e-06
ABI3BP	-1.23182	4.21399e-07	7.13428e-06
ALDH5A1	1.20842	4.22112e-07	7.13802e-06
GALNT6	1.90082	4.27453e-07	7.21993e-06
PCDHGA5	-1.9373	4.30387e-07	7.25862e-06
KCNJ15	1.60313	4.30745e-07	7.25862e-06
GSTA3	1.21491	4.3598e-07	7.33833e-06
DAB2	-1.43029	4.48024e-07	7.5323e-06
CYP1B1	-1.26535	4.50313e-07	7.56203e-06
BNIPL	1.87968	4.53029e-07	7.59884e-06
SLC4A7	-1.11453	4.56694e-07	7.65147e-06
PHACTR1	-1.61701	4.71162e-07	7.88476e-06
4732490B19RIK	1.65377	4.75961e-07	7.95589e-06
CD68	1.09471	4.86501e-07	8.12271e-06
ARHGAP22	-0.978596	4.93533e-07	8.23066e-06
TRIM12C	1.03642	5.0182e-07	8.35925e-06
UPK3B	2.09137	5.02439e-07	8.35997e-06
GDA	1.00461	5.19803e-07	8.63897e-06
4930486L24RIK	1.58048	5.22407e-07	8.67232e-06
CD200R3	1.79544	5.28209e-07	8.75861e-06
SSX2IP	0.969002	5.30003e-07	8.77833e-06
SPIN4	0.943853	5.31146e-07	8.78723e-06
KLHDC8A	1.07442	5.34276e-07	8.82894e-06
VSNL1	2.34061	5.44369e-07	8.97529e-06
IFI208	2.26703	5.44146e-07	8.97529e-06
PDGFD	-0.953308	5.47314e-07	9.01359e-06
MIR6381	2.53031	5.58244e-07	9.18317e-06
PALM	-0.989461	5.62208e-07	9.23792e-06
MS4A4D	1.87776	5.75851e-07	9.45139e-06
CEACAM19	2.43995	5.77381e-07	9.46579e-06
BACE1	-1.08772	5.82868e-07	9.54496e-06
PLTP	-0.861135	5.96293e-07	9.75379e-06
RNF180	0.980644	5.98053e-07	9.77157e-06
LYPD6B	1.2456	6.01484e-07	9.81657e-06
FST	1.58455	6.03696e-07	9.84161e-06
LY6G6E	1.95748	6.13326e-07	9.98736e-06
KCNC3	-1.87933	6.56053e-07	1.06712e-05
FAM118A	-0.976587	6.94319e-07	1.12809e-05
FKBP14	-1.0526	6.97945e-07	1.13272e-05
TGM1	1.86364	7.0213e-07	1.13824e-05
ZDHHC13	0.907003	7.26871e-07	1.17703e-05
ANTXR2	-0.961558	7.32861e-07	1.1854e-05
DCLK3	-1.2021	7.52547e-07	1.21589e-05
RASSF10	2.56876	7.57255e-07	1.22214e-05
AIF1L	-0.875843	8.00056e-07	1.28978e-05
WEE1	0.766386	8.02924e-07	1.29297e-05
CAT	-0.905611	8.33552e-07	1.33931e-05
PSTPIP2	0.952517	8.32805e-07	1.33931e-05
SERPINB9	1.20908	8.47845e-07	1.36077e-05
PLPP3	-0.804446	8.86096e-07	1.42059e-05
ATG9B	1.18411	9.06457e-07	1.45163e-05
DDAH1	-1.35802	9.26406e-07	1.48194e-05
ST6GAL1	-0.758956	9.62019e-07	1.53722e-05
MYO5A	-0.982805	9.6596e-07	1.54182e-05
BCAT1	-0.979567	9.88724e-07	1.57642e-05
OCLN	0.978155	1.00254e-06	1.5967e-05
OAS1A	1.33377	1.01881e-06	1.62082e-05
PLAT	-1.05251	1.03158e-06	1.63935e-05
CASR	1.9551	1.07841e-06	1.71189e-05
NUPR1	1.01937	1.08981e-06	1.7281e-05
CCDC141	-1.05586	1.09519e-06	1.73472e-05
LSS	-0.846581	1.15968e-06	1.83488e-05
WHRN	-1.38674	1.18859e-06	1.87857e-05
TGFBR2	-0.951813	1.20944e-06	1.90945e-05
CYP2S1	1.76156	1.21747e-06	1.91931e-05
IL1F9	2.08064	1.21833e-06	1.91931e-05
RTP4	1.21722	1.22365e-06	1.92559e-05
FIGNL2	1.44338	1.22723e-06	1.92913e-05
GADD45A	-0.829964	1.24856e-06	1.96054e-05
OSBPL3	0.795626	1.28563e-06	2.01656e-05
1700003F12RIK	-2.26111	1.31155e-06	2.055e-05
SLC12A2	0.8595	1.32403e-06	2.07231e-05
H2-D1	0.73747	1.33081e-06	2.08068e-05
OBSL1	1.82727	1.34388e-06	2.09886e-05
HMOX1	-0.800553	1.35278e-06	2.10784e-05
DHRS13	1.05554	1.35185e-06	2.10784e-05
GM10451	1.28464	1.35399e-06	2.10784e-05
1700016K19RIK	2.58013	1.36435e-06	2.12169e-05
PLA2G2D	-1.3289	1.42856e-06	2.21916e-05
KCTD17	-1.22619	1.43032e-06	2.21952e-05
DCDC2A	-1.90765	1.43718e-06	2.22779e-05
ADH1	1.32639	1.4668e-06	2.27127e-05
ADAM8	1.44318	1.48037e-06	2.28984e-05
PPARGC1B	1.19439	1.50573e-06	2.32659e-05
GUCY1A2	2.40267	1.51447e-06	2.33759e-05
ACOT11	1.31789	1.51948e-06	2.34284e-05
KIF19A	1.60778	1.53143e-06	2.35849e-05
IKZF2	1.04654	1.53288e-06	2.35849e-05
EPHB6	1.10127	1.56322e-06	2.4006e-05
CYB561	0.945021	1.56356e-06	2.4006e-05
FOSB	1.19192	1.56965e-06	2.4074e-05
ID4	1.24284	1.58035e-06	2.42125e-05
PFKP	-0.770888	1.58364e-06	2.42374e-05
MT1	-1.29027	1.59958e-06	2.44556e-05
SSPN	-0.743487	1.62345e-06	2.47944e-05
DNASE1L3	1.91212	1.64757e-06	2.51362e-05
TMEM125	1.91261	1.65346e-06	2.51996e-05
AGMO	1.78363	1.67751e-06	2.55393e-05
CKB	-1.02988	1.73758e-06	2.64262e-05
PTK7	0.974048	1.74144e-06	2.64572e-05
SLC46A1	0.958635	1.77106e-06	2.6879e-05
TGFB1I1	-1.27891	1.77455e-06	2.69038e-05
MEIS2	-1.07326	1.81489e-06	2.74866e-05
SLC4A4	0.986585	1.82829e-06	2.76607e-05
EFEMP1	0.917582	1.90916e-06	2.88541e-05
RSAD2	1.15714	1.91918e-06	2.89754e-05
NDRG1	-0.95525	1.92341e-06	2.90092e-05
NAIP2	0.765823	1.92719e-06	2.90359e-05
KDELR3	-1.63166	1.93102e-06	2.90635e-05
NFKBIA	1.08777	1.9711e-06	2.96359e-05
RIN2	0.675579	2.04849e-06	3.07677e-05
HERC6	1.14592	2.06967e-06	3.10537e-05
BMP4	-1.05808	2.09099e-06	3.13411e-05
LIMS1	-0.670202	2.09447e-06	3.13609e-05
ADRA2A	1.77309	2.20667e-06	3.30067e-05
IL5RA	2.51879	2.22677e-06	3.32388e-05
SMIM6	1.4967	2.22509e-06	3.32388e-05
OAS1G	1.46324	2.26823e-06	3.38229e-05
TNFAIP8	0.998743	2.31128e-06	3.44295e-05
FAM126A	-0.828101	2.56205e-06	3.81259e-05
SDR39U1	-0.982632	2.61389e-06	3.88575e-05
CDCA7	0.942243	2.66603e-06	3.95921e-05
DAPK2	2.43968	2.69709e-06	4.00124e-05
VSIR	0.814279	2.71607e-06	4.02528e-05
RAB27A	0.984556	2.74861e-06	4.06934e-05
TSPAN17	-1.00624	2.83123e-06	4.1874e-05
PFKFB3	0.890578	2.84766e-06	4.2074e-05
SACS	-1.29803	2.9095e-06	4.2944e-05
FFAR4	2.58334	2.94363e-06	4.34036e-05
2	-1.54137	2.96478e-06	4.3671e-05
ANG	-0.851135	3.04535e-06	4.48124e-05
IFI213	2.3688	3.0893e-06	4.5413e-05
ST8SIA6	-1.09766	3.11139e-06	4.56915e-05
HAVCR2	-1.78303	3.11939e-06	4.57614e-05
RGL3	0.840473	3.12246e-06	4.57614e-05
RMI2	1.61754	3.24648e-06	4.7531e-05
ING5	1.06699	3.28993e-06	4.80821e-05
4930415O20RIK	2.1682	3.29075e-06	4.80821e-05
NRK	2.2841	3.32606e-06	4.85491e-05
RASD1	2.14926	3.40886e-06	4.97077e-05
SRXN1	-0.855848	3.43607e-06	5.00541e-05
UCP1	2.50511	3.48035e-06	5.06483e-05
WWP1	-0.864923	3.51272e-06	5.10682e-05
HDC	1.78752	3.52415e-06	5.1183e-05
RASSF7	0.949941	3.5332e-06	5.12632e-05
9530077C05RIK	-1.35559	3.55165e-06	5.14793e-05
UCP2	0.901721	3.58912e-06	5.19706e-05
4930503L19RIK	-0.822177	3.63665e-06	5.26063e-05
FAM198B	-1.04691	3.712e-06	5.36428e-05
SERPINH1	-0.867561	3.7621e-06	5.43128e-05
TSPAN33	1.51515	3.77782e-06	5.44854e-05
MBOAT1	0.900685	3.85651e-06	5.55651e-05
EEPD1	0.855826	3.97283e-06	5.71843e-05
GLUL	-0.909807	4.01458e-06	5.7728e-05
NECTIN3	-1.04156	4.05765e-06	5.82319e-05
ARHGEF37	1.15912	4.05606e-06	5.82319e-05
CDS1	0.973567	4.08857e-06	5.86167e-05
POGK	1.58794	4.09254e-06	5.86167e-05
CPOX	0.694917	4.12477e-06	5.89721e-05
GM12216	2.27451	4.12549e-06	5.89721e-05
AQP5	0.856929	4.15096e-06	5.92779e-05
GPR160	1.90341	4.3088e-06	6.14714e-05
CACNA1I	2.42016	4.38837e-06	6.25451e-05
GMDS	0.722048	4.43615e-06	6.3164e-05
HEG1	-1.39803	4.44099e-06	6.31709e-05
PTPN3	0.73659	4.48492e-06	6.37333e-05
APOL7E	2.5406	4.5226e-06	6.42058e-05
ADAMTS6	-0.860224	4.55826e-06	6.46489e-05
EFCAB3	2.3498	4.63341e-06	6.56024e-05
GFOD1	-0.939618	4.63453e-06	6.56024e-05
MATN4	-1.81594	4.6677e-06	6.60075e-05
FRK	0.704118	4.72653e-06	6.67743e-05
WARS	0.881135	4.77592e-06	6.74064e-05
SRGN	0.907357	4.86053e-06	6.8534e-05
PTGER4	0.971695	4.8875e-06	6.88473e-05
HDAC9	-1.47069	4.89886e-06	6.89404e-05
D7ERTD443E	1.42394	4.96461e-06	6.9798e-05
RNF114	0.746032	5.05954e-06	7.10637e-05
HMGCS1	-0.70378	5.0753e-06	7.11345e-05
AKAP17B	-1.33153	5.07928e-06	7.11345e-05
MXD1	0.966648	5.07211e-06	7.11345e-05
FERMT2	-0.865191	5.21043e-06	7.29008e-05
AKAP12	-1.2169	5.25772e-06	7.34916e-05
CST6	-1.07737	5.38776e-06	7.52367e-05
CDC14B	-0.800952	5.41197e-06	7.55021e-05
SLC6A20A	2.13261	5.45921e-06	7.60881e-05
ASRGL1	-0.892588	5.53473e-06	7.70666e-05
MYLIP	0.734496	5.64026e-06	7.84608e-05
CHAC1	-0.819356	5.68857e-06	7.90569e-05
FOXQ1	1.1915	5.76946e-06	8.01044e-05
H2-M3	1.36139	5.82435e-06	8.07892e-05
QPCT	-1.33178	5.87721e-06	8.14445e-05
MMD	-0.778063	5.91613e-06	8.19057e-05
APBB1IP	-1.36533	5.96081e-06	8.24455e-05
SPARC	-0.926543	6.0361e-06	8.34074e-05
APOL10B	2.32568	6.06369e-06	8.3709e-05
ACOT7	-0.771785	6.19812e-06	8.54833e-05
CNRIP1	-2.0938	6.46817e-06	8.91232e-05
MOXD1	2.17418	6.53777e-06	8.99967e-05
FAHD2A	1.49592	6.54567e-06	9.002e-05
SLC17A4	-2.32549	6.60887e-06	9.07172e-05
SOX13	0.999316	6.60289e-06	9.07172e-05
ITGA2	0.923002	6.67136e-06	9.14885e-05
EDA2R	-0.926342	6.73709e-06	9.22155e-05
KLHL30	-0.774362	6.73377e-06	9.22155e-05
ISG20	1.12752	6.78723e-06	9.28143e-05
GRPEL2	0.955683	7.01976e-06	9.59037e-05
ETV3	0.88603	7.09565e-06	9.68493e-05
ABCA6	-1.31723	7.12823e-06	9.72025e-05
RNF167	0.680324	7.25524e-06	9.88415e-05
AI429214	1.58134	7.32684e-06	9.97234e-05
MMP19	-1.0196	7.55902e-06	0.000102787
GP2	2.43001	7.60348e-06	0.000103295
TMEM45B	1.41425	7.6152e-06	0.000103357
IL22RA1	1.95399	7.65911e-06	0.000103856
SLC2A3	-1.38469	7.80317e-06	0.000105711
GLUD1	-0.695301	7.96731e-06	0.000107834
GM16090	2.17716	8.10573e-06	0.000109605
DLG3	0.754126	8.19197e-06	0.000110668
FAM83H	1.00755	8.58138e-06	0.000115821
CCDC68	1.23627	8.82172e-06	0.000118954
TMEM159	0.950441	8.91591e-06	0.000120112
DAAM1	0.701308	8.93757e-06	0.000120292
CLEC2F	1.49984	9.04217e-06	0.000121587
USP43	1.07974	9.13656e-06	0.000122743
GM2A	0.626147	9.17131e-06	0.000123096
PROS1	-0.90476	9.19415e-06	0.000123288
HYAL1	-1.12717	9.30809e-06	0.000124701
COL8A1	1.2969	9.35404e-06	0.000125201
LETMD1	-0.833511	9.43205e-06	0.000126129
PARP11	0.977604	9.68388e-06	0.000129377
CES2C	2.25743	9.74815e-06	0.00013004
ATP6V0A4	1.00517	9.75141e-06	0.00013004
PDILT	2.27339	1.01397e-05	0.000135094
CD109	-1.0122	1.02447e-05	0.000136367
ADRB2	1.1165	1.02832e-05	0.000136755
TPM1	-0.696119	1.04855e-05	0.000139317
GM10471	-2.44277	1.05248e-05	0.000139712
RASSF4	1.03006	1.06803e-05	0.000141646
AA986860	1.48829	1.07824e-05	0.00014287
TMEM64	-0.669496	1.09745e-05	0.000145282
RUSC1	0.668711	1.11447e-05	0.000147401
PRUNE2	-1.34462	1.12443e-05	0.000148582
SLC43A3	-1.14293	1.12655e-05	0.000148728
PFKFB2	0.849159	1.13401e-05	0.000149576
ATP1B1	-0.6763	1.13522e-05	0.0001496
CDC25B	0.728485	1.146e-05	0.000150883
NLRC5	1.09379	1.16529e-05	0.000153284
RSU1	-0.825558	1.17556e-05	0.000154367
LEPR	1.61821	1.17565e-05	0.000154367
SPACA7	-1.84971	1.17898e-05	0.000154664
PLCG2	1.1257	1.20176e-05	0.00015751
PMP22	-0.748155	1.22246e-05	0.000160079
ADAMTS7	-1.27497	1.2322e-05	0.000161208
PDLIM2	-0.815144	1.23792e-05	0.000161747
ETV4	-0.972696	1.23855e-05	0.000161747
FTH1	-0.70085	1.24441e-05	0.000162366
TEF	-0.759382	1.25484e-05	0.00016358
SEC16B	-1.3057	1.27515e-05	0.000166078
FBXO22	-0.607029	1.28058e-05	0.000166637
SGK3	0.961931	1.29159e-05	0.000167918
3110039I08RIK	-0.772105	1.34858e-05	0.00017517
PIR	-0.997627	1.35756e-05	0.000176179
NCALD	-0.799809	1.36187e-05	0.000176581
UROC1	1.64976	1.38019e-05	0.000178797
PWWP2B	0.758065	1.38687e-05	0.000179501
GM973	2.04909	1.39132e-05	0.000179917
GUCY1B2	-0.936218	1.39993e-05	0.000180869
THSD7A	-1.19078	1.40626e-05	0.000181525
PGLYRP1	2.071	1.41855e-05	0.000182949
PCOLCE2	-0.788734	1.45139e-05	0.000187018
AKIRIN2	-0.627575	1.45446e-05	0.000187248
GM7609	2.18348	1.46213e-05	0.000188067
COG7	-0.704	1.46447e-05	0.000188123
SELENOM	-0.921294	1.46515e-05	0.000188123
NTN4	-0.719567	1.48893e-05	0.000191006
MAP3K7	-0.622415	1.50068e-05	0.000192345
JMJD8	-1.03824	1.5221e-05	0.000194746
ACSF3	0.988875	1.52139e-05	0.000194746
ACTR2	0.726232	1.57754e-05	0.000201484
FUT8	0.62056	1.57641e-05	0.000201484
LIX1L	-1.0104	1.58494e-05	0.000202109
RNF125	1.22324	1.58591e-05	0.000202109
PAQR3	-0.938585	1.58662e-05	0.000202109
MAFK	0.752268	1.59444e-05	0.000202927
MYH14	1.31734	1.64055e-05	0.000208613
MTHFD1L	-0.627645	1.66066e-05	0.000210986
PBLD1	1.60599	1.66572e-05	0.000211443
CFH	1.03349	1.68163e-05	0.000213276
CKAP4	1.16045	1.69767e-05	0.00021496
HBEGF	0.879363	1.69787e-05	0.00021496
H1F0	-0.826122	1.70204e-05	0.0002153
SLC5A1	2.08927	1.70614e-05	0.00021563
NAPEPLD	-0.678912	1.72736e-05	0.000218123
GHR	-0.629032	1.73561e-05	0.000218974
MKRN2OS	0.828306	1.74421e-05	0.000219868
TRAF4	0.744193	1.7743e-05	0.000223466
AIM2	1.2107	1.78528e-05	0.000224654
PGAP1	1.00401	1.81821e-05	0.000228599
HS3ST1	0.848832	1.84984e-05	0.000232375
ASIC1	-1.22843	1.86743e-05	0.000234381
KLC3	0.868375	1.86926e-05	0.000234409
TDRP	1.73247	1.87429e-05	0.000234837
ZFP459	1.67064	1.88424e-05	0.000235879
TRIM62	-1.22531	1.90727e-05	0.000238557
UPK1A	1.69241	1.92727e-05	0.00024085
PHF11D	1.43488	1.9357e-05	0.000241696
PGBD5	-1.58506	1.95253e-05	0.000243588
PCDHB19	-1.32688	1.9661e-05	0.00024507
SLC35G2	-0.943973	1.99604e-05	0.000248589
TBC1D30	0.919757	2.01102e-05	0.00025024
CCNB2	-0.623514	2.02037e-05	0.000251187
LMNTD2	1.91266	2.04144e-05	0.000253589
LRRN4CL	-0.875078	2.04321e-05	0.000253592
PLCH2	2.01072	2.07039e-05	0.000256746
MCUB	-0.842893	2.12775e-05	0.000263184
TAF9B	-1.20651	2.12414e-05	0.000263184
TRPM4	0.869102	2.1274e-05	0.000263184
SECTM1A	2.05905	2.13556e-05	0.000263925
MGP	-0.88638	2.16112e-05	0.000266856
BCAM	0.780248	2.19001e-05	0.000270194
GDPD1	0.646487	2.30741e-05	0.000284437
TGFA	1.03742	2.32059e-05	0.000285819
CLCA3A2	-1.71206	2.41286e-05	0.000296714
DLL1	1.51325	2.41314e-05	0.000296714
FUT10	-0.839226	2.4153e-05	0.000296728
ADAMTS5	-0.728751	2.42507e-05	0.000297677
IMPA2	0.763962	2.44562e-05	0.000299946
MKX	1.51098	2.5211e-05	0.000308941
ESYT1	-1.03829	2.59562e-05	0.000317805
TXNDC5	-0.742313	2.61463e-05	0.000319863
SHMT1	0.724736	2.61985e-05	0.000320231
RNF39	1.36122	2.64e-05	0.000322422
TIMP1	-0.688957	2.65029e-05	0.000323407
CDH17	1.84487	2.6781e-05	0.000326251
ZDHHC15	1.58188	2.67625e-05	0.000326251
CALD1	-0.697972	2.68622e-05	0.000326966
CPNE4	-0.945306	2.68943e-05	0.000327082
OXR1	-0.627933	2.70591e-05	0.000328811
GFRA4	-1.45065	2.7454e-05	0.00033333
DPYSL2	-0.898075	2.75756e-05	0.000334248
WNT7B	0.824875	2.75562e-05	0.000334248
CBR1	-1.04281	2.76972e-05	0.000335442
NKPD1	2.23872	2.77389e-05	0.000335667
ALAS1	-0.669125	2.81391e-05	0.000340226
CALHM2	-0.894844	2.8218e-05	0.000340895
PLPP2	0.811098	2.87704e-05	0.00034728
PFKM	-0.711259	2.90806e-05	0.000350732
EPS8L2	1.0358	2.93377e-05	0.000353538
VCL	-0.846848	2.97744e-05	0.000358503
ANKRD35	1.73699	3.00254e-05	0.000361226
CIB2	1.70657	3.02327e-05	0.000363418
MEX3B	-1.10007	3.03804e-05	0.000364891
RBPMS2	-0.993045	3.0673e-05	0.000368101
CNN3	-0.63568	3.10217e-05	0.000371979
PAK1	0.864882	3.13587e-05	0.000375708
MS4A2	-1.26082	3.1435e-05	0.000376312
TBCEL	-0.77184	3.20758e-05	0.000383667
AK4	-0.903875	3.2348e-05	0.000386603
CRIP2	-0.736161	3.25806e-05	0.000389063
IFIT1BL1	1.41809	3.33376e-05	0.000397775
H2-T10	0.910556	3.34378e-05	0.000398316
BMP6	-1.25408	3.34275e-05	0.000398316
MAP3K12	-0.759325	3.36514e-05	0.000400532
TRIM34A	1.17572	3.41409e-05	0.000406025
IFFO1	-1.45459	3.46129e-05	0.000411301
SYN1	-1.81884	3.50884e-05	0.000416611
TLR2	0.84234	3.51575e-05	0.00041709
GADD45G	-0.879485	3.52308e-05	0.000417617
P2RX5	-1.1949	3.62835e-05	0.000429745
DIO1	1.9614	3.68305e-05	0.000435868
ADD2	-0.99819	3.78928e-05	0.000448074
ACTR3B	-2.02012	3.80873e-05	0.000450007
TAF7	0.930554	3.81803e-05	0.000450739
SPATS2L	1.79413	3.83191e-05	0.00045201
CD38	-0.996967	3.83644e-05	0.000452176
AVPR2	1.98379	3.92042e-05	0.0004617
SLC7A2	1.51801	3.93937e-05	0.00046342
SAMHD1	0.974278	3.94346e-05	0.00046342
LDHD	0.836754	3.94461e-05	0.00046342
EPGN	1.95309	3.96416e-05	0.00046534
STARD3	0.685309	4.00394e-05	0.00046963
RAB11FIP1	1.01092	4.04028e-05	0.000473509
CHST11	-1.17033	4.04368e-05	0.000473525
CTGF	-0.763888	4.06744e-05	0.000475924
TRIM35	-0.758616	4.13735e-05	0.000483713
SOX5	-1.587	4.14523e-05	0.000484245
LRP4	1.1834	4.2365e-05	0.000494508
TRIM29	1.45939	4.33278e-05	0.00050534
LOXL3	1.05195	4.44646e-05	0.000518182
IFNLR1	0.958793	4.45446e-05	0.000518698
SCD1	-0.857558	4.48613e-05	0.000521967
TUBA1A	-0.979834	4.54828e-05	0.000528774
R3HDM4	0.635382	4.61566e-05	0.000535749
BCAS1	1.8821	4.61228e-05	0.000535749
PHLDB1	-0.950722	4.6601e-05	0.000540475
UNC13A	-1.12923	4.71851e-05	0.000546812
CLTB	0.660392	4.75486e-05	0.000550584
WNT9B	2.19449	4.80055e-05	0.000555432
INAVA	0.84854	4.87399e-05	0.000563479
OAT	-0.690165	4.92434e-05	0.000568848
ABHD3	1.58406	5.05293e-05	0.000583238
ZSWIM5	2.20659	5.09614e-05	0.000587758
PRRG2	0.773702	5.10925e-05	0.000588802
PANCT2	2.21312	5.12205e-05	0.000589808
STBD1	0.75844	5.14143e-05	0.00059157
GPI1	-0.825483	5.15977e-05	0.00059321
PCX	-0.752064	5.22139e-05	0.000599819
OAS1C	0.86672	5.25246e-05	0.00060291
ISOC2A	-0.944758	5.36568e-05	0.00061542
H2-Q4	0.662017	5.39874e-05	0.000618723
AI854703	-1.31626	5.42087e-05	0.000620768
RASAL1	2.13578	5.45377e-05	0.000624044
PLA2G16	1.00567	5.55625e-05	0.000635269
IMPAD1	-0.647847	5.6191e-05	0.000641949
2610301B20RIK	-0.667569	5.63819e-05	0.000643624
NFATC4	1.59542	5.65434e-05	0.000644959
HKDC1	-0.990788	5.71795e-05	0.000651702
1700066B19RIK	1.86481	5.76954e-05	0.000657067
CD27	1.9174	5.82388e-05	0.000662735
1500009C09RIK	1.878	5.83784e-05	0.000663803
CEP85L	-0.929535	5.85127e-05	0.000664289
SPATA6	-0.661096	5.85058e-05	0.000664289
PLOD1	-0.880779	5.87919e-05	0.000666416
CEP41	0.721934	5.87884e-05	0.000666416
ATF3	1.01497	5.9119e-05	0.0006696
DCP1B	-1.19456	5.93544e-05	0.000671742
DHRS7	0.798041	5.96403e-05	0.000674451
NTF5	1.46062	6.00063e-05	0.000678061
DAPK1	1.39095	6.02729e-05	0.000680545
AKR1C13	1.04679	6.05482e-05	0.000683121
PKIA	-0.838119	6.0957e-05	0.000686676
NRCAM	-1.60314	6.09579e-05	0.000686676
NSDHL	-0.545144	6.10847e-05	0.00068757
ENPP5	0.817293	6.14336e-05	0.000690962
MAOA	-0.79403	6.20145e-05	0.000696954
FOXN1	2.09377	6.22673e-05	0.000699254
VWA7	1.09456	6.23995e-05	0.000700197
RAP1GAP	-0.989665	6.28272e-05	0.000704451
TMEM51	0.902473	6.30095e-05	0.00070595
LAP3	0.917785	6.45809e-05	0.000722997
GPC6	-1.23392	6.4833e-05	0.000725259
BCAR3	0.691056	6.49791e-05	0.000726334
RCOR2	-0.917965	6.52799e-05	0.000729134
ALDOA	-0.676037	6.57816e-05	0.000734174
CCDC30	-1.28282	6.6652e-05	0.000743316
SNED1	-1.00542	6.69813e-05	0.000746414
TMEM213	1.8284	6.72882e-05	0.000749259
OVOL1	1.60864	6.7479e-05	0.000750808
RAD23B	-0.755435	6.77826e-05	0.000753608
LHX1	1.76129	6.8285e-05	0.000758032
GSTM4	1.2368	6.82742e-05	0.000758032
TNFSF15	1.38292	6.91214e-05	0.00076673
RRAGC	-0.554775	6.95565e-05	0.000770378
FAM169B	-2.10902	6.95443e-05	0.000770378
DCBLD2	-0.873044	6.96171e-05	0.000770461
ZFP862-PS	-1.01209	6.99816e-05	0.000773905
DUSP6	0.612043	7.14975e-05	0.000790066
H2-T24	1.52116	7.16535e-05	0.000791187
SERTAD4	0.880914	7.21762e-05	0.000796353
B4GALT3	0.820796	7.27456e-05	0.000802026
FZD7	0.787067	7.28405e-05	0.000802462
EFNA4	0.919033	7.3813e-05	0.000812453
PLAGL1	1.50273	7.38594e-05	0.000812453
FUT9	1.43952	7.42076e-05	0.000815665
GPRC5B	-0.836407	7.47638e-05	0.000821156
SPINT2	0.756106	7.51649e-05	0.000824938
CELF3	1.90844	7.67741e-05	0.000841961
TRIM6	1.54515	7.69701e-05	0.000843474
BC064078	2.05205	7.73842e-05	0.000846732
ACSL3	0.695375	7.733e-05	0.000846732
IFIT3B	0.976984	7.75322e-05	0.000847712
CPEB1	-0.691543	7.77078e-05	0.000848993
ATP6V1B1	1.55965	7.78918e-05	0.000850362
HSD11B2	-0.869091	7.84379e-05	0.00085568
C1RA	0.900514	7.88283e-05	0.000859294
SCN8A	1.98044	8.04154e-05	0.000875937
AQP1	-1.03875	8.10034e-05	0.000881679
LNX1	1.97872	8.12133e-05	0.000883301
ACOT5	2.06075	8.2635e-05	0.000898091
LY75	1.00809	8.43685e-05	0.000916244
B4GALT6	0.831951	8.47606e-05	0.000919814
SCNN1A	0.955362	8.58555e-05	0.000930999
CCDC71L	0.749158	8.66271e-05	0.000938665
SGPL1	-0.558589	8.68208e-05	0.000940062
SLAMF9	1.66043	8.72636e-05	0.000944152
TUBB2B	-0.742759	8.88166e-05	0.000960239
NXN	-0.71709	8.89681e-05	0.00096116
MAFF	-0.858446	8.92365e-05	0.000963343
RBMX	-0.594862	8.99066e-05	0.000969855
MCTP1	1.60556	9.10508e-05	0.000981468
ENTPD6	0.889305	9.21947e-05	0.000993061
ZFP30	-1.01426	9.28575e-05	0.000999458
BOK	1.03036	9.33043e-05	0.00100352
SLPI	-1.14277	9.41491e-05	0.00101186
TINAGL1	-0.753867	9.45538e-05	0.00101546
SLC5A8	1.96017	9.46285e-05	0.00101551
CTH	-1.73265	9.51075e-05	0.00101989
MICALL2	0.852117	9.5977e-05	0.00102846
TRPA1	-1.4267	9.72481e-05	0.00104131
ACSS2	-0.824373	9.80642e-05	0.00104927
ORM2	-1.27595	9.9304e-05	0.00106176
CAPZB	-0.556303	9.96577e-05	0.00106475
9330162012RIK	2.01966	0.000100001	0.00106763
AKR1B10	-0.714938	0.000100497	0.00107214
RABL6	0.597668	0.000101049	0.00107723
MFSD4B1	0.715095	0.000101828	0.00108475
RMDN2	-0.898343	0.00010259	0.00109206
SH3PXD2A	-1.05765	0.000102916	0.00109473
BEND7	1.18671	0.000103379	0.00109885
AKTIP	0.875979	0.000104774	0.00111286
ZFP820	1.21415	0.000108162	0.001148
TACC1	-0.934072	0.000109729	0.00116378
AP1M1	-0.616188	0.000111037	0.00117594
ENPP2	-0.924692	0.000110984	0.00117594
FBLIM1	-0.805541	0.000111683	0.00118192
HAUS6	-0.646707	0.000112142	0.00118504
GM8883	-1.2511	0.000112075	0.00118504
APOE	0.885645	0.000113166	0.001195
SEMA7A	1.29995	0.000113948	0.00120238
SMCO4	1.79248	0.00011418	0.00120395
BIN2	1.68119	0.000115596	0.00121799
MAL	0.732889	0.000116845	0.00123027
SPP1	-0.641662	0.000117389	0.0012351
IRF7	0.846327	0.000118127	0.00124196
GM32511	2.0435	0.000118631	0.00124636
SPPL2A	0.650174	0.000118738	0.00124658
CHMP4C	0.944258	0.000120811	0.00126742
RAPGEF4	1.52835	0.000121383	0.00127251
SYTL2	-0.756456	0.000122115	0.00127925
XPA	-0.890643	0.000122206	0.00127929
ZFP382	-0.950818	0.000122713	0.00128367
CEBPA	0.951902	0.000124686	0.00130337
NINJ2	2.08598	0.000125292	0.00130875
ABHD17C	0.684488	0.000125923	0.0013144
EFEMP2	-0.746834	0.000126336	0.00131776
DZIP1	-1.07195	0.000127723	0.00133127
MYO5C	-0.822122	0.000127904	0.0013322
ST3GAL2	-0.810501	0.000129461	0.00134745
ACYP2	-0.995152	0.000130528	0.00135758
FKBP7	-0.708108	0.000131324	0.00136489
BRD3OS	-0.97776	0.000132129	0.00137227
MPI	-0.651195	0.000132245	0.00137249
LTBP1	-0.9936	0.000132788	0.00137715
RAPGEF3	-0.698426	0.00013339	0.0013824
SYF2	-0.608897	0.000134128	0.00138905
NRBP2	-0.94835	0.000134335	0.0013902
STX11	-0.696783	0.000134838	0.00139442
TGIF1	0.586984	0.000135127	0.00139641
SLCO2A1	-0.939001	0.000136031	0.00140475
DDB2	0.790191	0.000136792	0.00141161
ACAD10	0.813609	0.00013747	0.00141759
PHLDA1	0.719759	0.000137978	0.00142082
ZFP189	-0.981269	0.0001379	0.00142082
IRX3	0.884966	0.000139002	0.00143034
AI662270	1.97341	0.00013953	0.00143475
DZANK1	-1.43943	0.000139801	0.00143653
PIGG	0.678567	0.000140803	0.00144489
KLF10	0.617283	0.000140814	0.00144489
DNAJC25	-0.68785	0.000141035	0.00144613
RARB	-1.05992	0.000143793	0.00147337
H60C	1.79087	0.000145116	0.00148587
LIN9	0.831064	0.00014602	0.00149303
PSME1	0.919298	0.00014594	0.00149303
MPP2	-1.05168	0.000146359	0.00149544
APOL9B	0.939187	0.0001467	0.00149787
SPSB1	-0.935409	0.000148618	0.00151638
THEMIS	-1.81468	0.000148872	0.00151732
ZMYND15	0.857065	0.000148919	0.00151732
ETHE1	-0.662365	0.000149072	0.00151782
SLC23A4	2.08946	0.000149551	0.00152162
SLC48A1	-0.634509	0.000149931	0.00152442
SP100	0.795265	0.000150272	0.00152682
ARHGAP40	2.0268	0.000151978	0.00154307
DAP	-0.551238	0.000152149	0.00154373
SOX7	1.41942	0.000153641	0.00155777
CES2G	1.0986	0.000154917	0.00156961
NGEF	1.3429	0.000155295	0.00157235
NCEH1	0.665269	0.000155418	0.0015725
EMB	0.700266	0.000155831	0.00157557
RNASE4	-0.947013	0.000159384	0.00161037
SLBP	0.700868	0.000163291	0.00164871
BBS9	-0.651509	0.000164223	0.00165696
GM3776	-1.60969	0.000168524	0.00169918
NEMP2	1.0923	0.000170365	0.00171654
SLC25A23	-1.14369	0.000172295	0.00173478
A330009N23RIK	1.84714	0.000175132	0.00176213
PPP1R14A	-1.34384	0.000176562	0.00177528
DNAJB5	-0.922641	0.000178789	0.00179519
P3H1	-0.873464	0.000178721	0.00179519
HUNK	-1.28112	0.000183351	0.00183972
EPHA7	-1.1187	0.000184052	0.00184548
SLC18A1	1.09842	0.000184337	0.00184706
TPI1	-0.672426	0.000187999	0.00188078
SNX30	-0.730929	0.000188091	0.00188078
CDON	-0.965367	0.000188006	0.00188078
IFI35	0.851757	0.000189688	0.00189415
ALDH3A2	-0.650902	0.00018969	0.00189415
RHOBTB1	-0.718079	0.000194304	0.0019389
MPPE1	0.590746	0.000196449	0.00195761
PAX5	-1.27173	0.000196394	0.00195761
ATP6V0D2	-1.09516	0.000199596	0.0019876
FKBP1A	-0.53219	0.000200729	0.00199751
MRGPRB2	1.90145	0.000201664	0.00200479
D330045A20RIK	0.917625	0.000201736	0.00200479
PHYH	-0.715162	0.000202083	0.00200686
GNB1L	0.948224	0.000202817	0.00201278
CD276	-1.05477	0.000204657	0.00202965
PARP12	0.763902	0.000207372	0.00205517
TCHH	1.60607	0.000209393	0.00207377
CDH19	-1.43147	0.000210753	0.00208583
TMIE	1.22472	0.00021105	0.00208733
FAM126B	0.628128	0.000211333	0.00208871
ST3GAL3	-0.724934	0.000211998	0.00209386
VEGFB	-0.721871	0.000215917	0.00212966
PLIN4	-0.839476	0.000215847	0.00212966
UGGT2	-0.818054	0.00021622	0.00213121
DENND5A	-0.81991	0.000217185	0.00213926
LTBP4	1.02403	0.000220169	0.00216719
FKBP5	0.853939	0.000223436	0.00219786
AHI1	-0.898355	0.000223754	0.00219949
PIK3C2B	0.905988	0.000227235	0.0022322
IL13RA1	0.656022	0.00022973	0.00225518
CALCOCO1	-0.682926	0.000232559	0.00228141
MIF	-0.705812	0.000233879	0.0022928
SPRR1A	0.989952	0.000234882	0.00230108
FBXO32	0.699848	0.000235371	0.00230432
ACSL6	-1.58075	0.00023556	0.00230461
TRIP4	-0.52545	0.000237286	0.00231993
SPRED3	-0.916038	0.000239334	0.00233681
TWIST2	-1.13508	0.000239251	0.00233681
CHCHD10	-0.747747	0.000240337	0.00234484
HTRA4	-1.40702	0.000240509	0.00234484
TMEM173	0.624739	0.000240642	0.00234484
SSTR2	-0.997492	0.000244173	0.00237766
KMT5A	0.574591	0.00024721	0.00240561
RUBCNL	-1.13516	0.000248031	0.00241199
SEC24D	-0.796658	0.000251533	0.0024444
PPTC7	0.569683	0.000257681	0.00250248
SLC35C1	0.853823	0.000258684	0.00251054
CXCR4	-1.00327	0.000259043	0.00251234
ABCG2	0.952571	0.000259383	0.00251395
2010204K13RIK	1.41409	0.000260737	0.00252539
D430020J02RIK	0.96885	0.000261312	0.00252927
PPARGC1A	-1.05336	0.000261883	0.00253311
CD99L2	0.641437	0.000262103	0.00253354
CAR11	-1.81095	0.00026504	0.00256023
ARL4A	-0.774373	0.000268676	0.00259362
CLU	0.586212	0.000269272	0.00259765
GAPDH	-0.54402	0.000269765	0.00260068
RIPPLY3	1.17453	0.000272361	0.00262396
MPV17	-0.730841	0.000286245	0.00275407
LIPA	-0.546511	0.000286075	0.00275407
ACSBG1	-1.49092	0.000287763	0.00276683
TLN2	-0.963416	0.000292712	0.00281255
ITGB8	1.38325	0.000294182	0.00282481
RUSC2	-0.85719	0.000297936	0.00285896
EHD2	-0.885699	0.00029953	0.00287236
CYB5R3	-0.589096	0.000303324	0.00290682
MAPK6	-0.595376	0.000303542	0.00290699
ZFP697	1.00735	0.000304688	0.00291604
ZFP651	-0.743395	0.000305082	0.00291788
NTN1	0.931195	0.000305677	0.00292165
FMNL3	-0.815933	0.000310866	0.00296929
LHFPL4	1.92707	0.000314069	0.00299791
GSTT3	0.62502	0.000321037	0.00306241
UNC5CL	1.68685	0.00032143	0.00306414
SAMD10	0.713412	0.00032191	0.0030667
ELOVL5	-0.558791	0.000322874	0.00307387
GDNF	-0.803351	0.000326292	0.00310437
MUC4	1.79247	0.000327461	0.00311345
FHL3	-0.645054	0.000327923	0.00311581
PLEKHA1	-0.568615	0.000329774	0.00313134
STEAP1	0.750604	0.000330939	0.00314035
TMEM154	0.748377	0.000335837	0.00318474
CCL2	-0.90289	0.000336415	0.00318814
GALNT2	-0.580724	0.000338982	0.00321037
APH1B	-0.625895	0.000339669	0.00321478
ERGIC1	-0.681798	0.000341399	0.00322905
MFAP3L	-0.903969	0.000344142	0.00325287
EVA1C	0.635671	0.000350013	0.00330621
TTC28	-1.27265	0.000350626	0.00330985
KANK2	-0.887911	0.000351597	0.00331685
LMO7	-0.681345	0.000357889	0.00337183
DDO	-0.770452	0.000357691	0.00337183
CDC42EP3	0.759268	0.000359011	0.0033802
CLASP2	-0.701195	0.000364046	0.00342538
BSN	1.22143	0.000370449	0.00348338
DBP	-0.627733	0.000372471	0.00350012
SLAMF8	1.90976	0.000373683	0.00350791
GULP1	-0.730829	0.000373783	0.00350791
THAP6	0.697053	0.000374262	0.00351012
HIGD1A	-0.799491	0.0003755	0.00351947
INHBB	0.641114	0.000380365	0.0035625
WASF1	-1.46719	0.000380583	0.0035625
MRAS	-0.738942	0.000382372	0.00357694
RHOV	1.46461	0.00038922	0.00363865
SUCLA2	-0.534482	0.00039386	0.00367966
PACSIN3	0.526051	0.00039576	0.00369503
LRRIQ1	1.93517	0.000398923	0.00372217
ARIH2	-0.498561	0.000399449	0.00372468
ISPD	1.62516	0.000405474	0.00377844
SH3BP1	0.734621	0.000406587	0.00378637
H2-EB2	1.95384	0.000407578	0.00379317
TNC	-0.920939	0.000411227	0.00382467
DZIP3	0.662229	0.000419663	0.00389814
MUC13	1.8988	0.000419535	0.00389814
ST6GALNAC4	-0.666677	0.000421943	0.00391681
HELB	-0.615395	0.000422985	0.00392397
MCM7	0.523142	0.000424587	0.00393632
USP18	0.9543	0.000425779	0.00394485
GTF2E2	-0.705702	0.000426299	0.00394715
ZEB1	-0.907638	0.000429335	0.00397272
WISP1	-0.839259	0.000431904	0.00399394
ACVR1B	0.666812	0.000435345	0.0040232
SMAD3	-0.863779	0.000448003	0.00413517
SEPHS2	0.580574	0.000448031	0.00413517
LY6G6D	1.31213	0.000450417	0.0041519
LGI4	1.41583	0.000450258	0.0041519
FAT2	1.17384	0.000450748	0.00415232
SYT2	-1.89736	0.000451415	0.00415582
FAH	-0.824551	0.000454101	0.0041779
ARHGAP27	0.667349	0.000455873	0.00419155
SERPING1	1.00897	0.000456496	0.00419461
SYNGR2	0.528254	0.000458099	0.00420668
TRIM12A	0.881162	0.000460008	0.00422154
FAM71F1	-1.55849	0.000462219	0.00423915
AA414768	-0.849363	0.000465804	0.00426933
EFNB1	0.874656	0.000466786	0.00427563
NANS	-0.523807	0.000469027	0.00429345
ADGRG6	-0.845393	0.000474188	0.00433795
PLXDC1	1.26671	0.000475322	0.00434558
PTPRR	-0.70237	0.000477449	0.00436229
LY6A	0.736197	0.000480948	0.00439149
RNF183	0.719264	0.000483574	0.00441269
TG	-1.61971	0.000485721	0.0044295
GEM	-0.582384	0.000486582	0.00443456
IFT74	-0.585811	0.00049067	0.00446667
FAM102A	0.726963	0.000490721	0.00446667
GRIN1OS	1.33015	0.000495509	0.00450742
REL	0.860055	0.000496175	0.00450783
ZFP456	0.968222	0.000495901	0.00450783
TMEM106B	-0.510645	0.000497674	0.00451861
CAP1	-0.464765	0.000510552	0.00463168
CDKN2C	-0.577509	0.000510765	0.00463168
KRT10	1.12694	0.000521072	0.00472219
XK	0.940408	0.000522797	0.00473487
AI463170	1.75914	0.000523349	0.00473691
EHD1	-0.540743	0.000524788	0.00474698
UBE2G2	-0.4817	0.000526986	0.00476388
SMIM10L2A	1.05806	0.000528116	0.00477113
FOSL1	-0.834664	0.000528579	0.00477234
GGA2	-0.646997	0.000531094	0.00479206
AXIN2	-1.12002	0.000539729	0.00486393
ATXN7L3B	0.594751	0.00053954	0.00486393
RABL2	-0.676336	0.000540094	0.00486419
CDH2	-1.56109	0.000542819	0.0048857
1190002N15RIK	-0.859306	0.000552792	0.00496931
RBBP8NL	1.69761	0.00055278	0.00496931
PLPPR4	1.23044	0.0005568	0.00500223
PPP1R1B	0.568635	0.000562578	0.00505102
FADS1	-0.734744	0.000564703	0.00506383
TLE3	-0.880086	0.000564468	0.00506383
NAP1L3	1.64657	0.000565242	0.00506553
ESD	-0.769765	0.000566814	0.00507649
SEC14L1	-0.755821	0.000568698	0.00509022
DCX	-1.62363	0.000571222	0.00510966
NAA25	0.507171	0.000573208	0.00512426
IDNK	0.939899	0.000573863	0.00512695
ILK	-0.732548	0.000574814	0.00513229
RASSF8	-0.556452	0.000579091	0.0051673
AMHR2	-1.30803	0.000580146	0.00517353
GPHN	0.647761	0.000582057	0.00518739
ZFP612	1.8283	0.000588768	0.00524398
CFL1	-0.499161	0.000591255	0.0052629
GCNT2	-0.501932	0.000592475	0.00527052
1810019D21RIK	1.69926	0.000597172	0.00530905
SDC1	0.667079	0.00060912	0.00541195
ELOVL6	-0.485117	0.000612976	0.00543955
EPOR	-0.992083	0.000612804	0.00543955
MGAT4B	0.592227	0.000615144	0.00545546
CRYBG3	1.02778	0.000616363	0.00546293
CEP164	-0.827623	0.000618531	0.0054788
H2AFY2	1.18702	0.00062254	0.00551094
HSPA4L	-0.558774	0.000629862	0.00557236
NEU1	0.558847	0.000633327	0.0055996
TNK1	1.28803	0.000639022	0.00564307
IFIT3	0.870039	0.000638919	0.00564307
ARHGEF25	-0.889622	0.000645817	0.00569961
TPM4	-0.622156	0.000655336	0.00578011
OLFM1	-0.910906	0.000658906	0.00580806
ZFP872	1.84244	0.00066038	0.00581752
TMEM170	0.863337	0.000662923	0.00582939
OASL1	0.580141	0.000662291	0.00582939
MAP3K7CL	-1.29304	0.000662933	0.00582939
RNF208	1.51849	0.000668541	0.00587514
FAM89B	-0.528659	0.000669121	0.00587668
ALDOC	-0.743207	0.000669531	0.00587673
PTPN22	-0.936505	0.000670825	0.00588452
SEMA3B	-0.57133	0.000671542	0.00588725
TTN	-1.63654	0.000675102	0.00591283
TCP11X2	1.85488	0.000675274	0.00591283
GM19705	-0.863892	0.000677421	0.00592805
MTPN	-0.527011	0.000678901	0.00593741
APOBEC3	0.476815	0.000680972	0.00595194
TLE2	-0.859034	0.000686618	0.00599768
CALU	-0.462045	0.000687845	0.00600478
EPB41L5	0.619291	0.000693286	0.00604864
MMP12	-1.64669	0.000694319	0.00605401
GALNT1	0.524151	0.000695173	0.00605782
GM14295	-1.10962	0.000696999	0.00607008
PIGH	0.915648	0.000697617	0.00607182
DNAJA4	-0.620909	0.000705553	0.00613721
ACACB	0.826354	0.00070679	0.00614428
SLC16A2	-0.886555	0.000709455	0.00616377
UNC5B	0.748908	0.00071266	0.0061879
FZD6	-0.545794	0.000715368	0.0062077
CMTM3	-0.591618	0.000721969	0.00626123
ABCA5	-0.862779	0.00073453	0.00636636
GATA4	-1.11666	0.00073763	0.00638942
PFN2	-0.850719	0.000740721	0.00641236
KANK3	-0.666165	0.000742289	0.00642211
TMEM184C	-0.673433	0.000756647	0.00654243
KCNC2	1.79374	0.000758599	0.00655539
TREX2	1.83312	0.00075916	0.00655634
BNIP2	-0.566209	0.000760439	0.00655958
ENDOU	-1.08724	0.000760376	0.00655958
ALDH4A1	-0.625271	0.000762218	0.00657102
SGTB	-0.740062	0.00076457	0.00658738
RARG	0.62561	0.000769311	0.00662429
LHFP	-0.556133	0.000769984	0.00662616
CDC42SE1	0.482438	0.000770839	0.00662958
NIM1K	-1.19791	0.000771928	0.00663501
ARL2BP	0.494403	0.000777608	0.00667988
RIMKLA	-1.84785	0.000779185	0.00668947
ERBB2	0.756901	0.000785192	0.00673705
EPHX4	-1.66494	0.000788801	0.00676401
RNPEP	0.674359	0.000794559	0.00680936
TTLL1	-0.547991	0.000800082	0.00685265
SERPINB9F	1.69568	0.000800639	0.00685337
STC2	-0.750675	0.000807034	0.00690404
PARP10	0.70077	0.000815671	0.00697382
CEP126	-1.37719	0.000816826	0.00697958
TMEM82	1.16291	0.000817585	0.00698196
PAPLN	-1.0741	0.000820308	0.00700109
CAMK2N2	-0.741582	0.000821567	0.00700771
SIK2	-0.679027	0.000822598	0.00701238
FAM208B	0.605314	0.000823968	0.00701994
SMIM5	1.01288	0.000827399	0.00704503
DMXL2	-0.775905	0.000829873	0.00705781
4932438H23RIK	1.62646	0.00082973	0.00705781
ETNK1	0.610392	0.000834172	0.00709022
FADS2	-0.895897	0.00083535	0.00709608
SYPL	0.557475	0.000837097	0.00710332
PRELID2	-0.74818	0.000837182	0.00710332
NOG	1.03513	0.000839441	0.00711832
TKT	-0.550573	0.000856047	0.0072549
DAPP1	0.638987	0.00085686	0.00725755
PAK2	0.535535	0.000863716	0.00731135
ZNFX1	0.748317	0.000869704	0.00735775
ALS2CL	0.598031	0.000870718	0.00736203
VGLL4	0.540826	0.000875118	0.00739484
CNTLN	-0.916219	0.000875617	0.00739484
C1RL	-0.79612	0.000876763	0.00740021
IL1R1	0.708574	0.000891609	0.00752114
SIGMAR1	-0.530117	0.000894782	0.00754352
PSME2	0.914957	0.000897001	0.00755783
ZFP647	-1.23003	0.000908124	0.00764711
CDKL1	-1.51097	0.000910338	0.0076613
SPIRE2	0.876952	0.000912501	0.00767506
LGALS3	-0.725037	0.000914424	0.00768678
CD34	-0.929261	0.000920054	0.00772962
TXNRD1	-0.473271	0.000921004	0.00773313
GLRP1	1.2198	0.000924494	0.00775794
SCARB2	0.47128	0.000928656	0.00778836
DIRAS2	-1.20584	0.000933459	0.00782073
CPNE2	-0.722482	0.000933593	0.00782073
MEIS3	0.605333	0.000934237	0.00782161
GM13056	-1.28041	0.000936202	0.00783354
UBXN10	1.39767	0.000940009	0.00786086
KLHDC1	0.729428	0.000941213	0.0078664
BEX3	0.657902	0.000942654	0.0078739
C1S1	0.9065	0.000950478	0.00793469
MYOT	-1.32807	0.000952011	0.00794292
PARK7	-0.657601	0.000955195	0.0079649
MEGF6	1.54112	0.00095637	0.00797012
WNK2	1.64463	0.000970144	0.00808027
JAZF1	-0.637024	0.000971503	0.00808694
RYR1	-1.3205	0.000972238	0.00808842
BCL2L15	1.52012	0.000973001	0.00809013
TRIM3	-0.586423	0.000975419	0.00810314
KCNN4	0.604688	0.000975683	0.00810314
OTUD6B	-0.607249	0.000996682	0.0082728
SUOX	-0.836729	0.000998501	0.00828317
PQLC3	-0.625277	0.00100184	0.00830614
MICAL3	0.90466	0.00101053	0.00837338
ENTPD2	0.92628	0.00102173	0.00846131
GSTA2	-1.30871	0.00102296	0.0084667
FGFRL1	0.551344	0.00102799	0.00850347
CEP170	-0.858072	0.00102912	0.00850681
GM15663	0.93282	0.00102956	0.00850681
RBL1	0.529463	0.00105461	0.00870472
SUDS3	0.496592	0.00105472	0.00870472
SBSPON	-0.513531	0.00105599	0.00871027
MGARP	-1.14735	0.0010577	0.00871937
ANKRD33B	-0.595491	0.0010605	0.0087326
GRB10	-0.655304	0.00106042	0.0087326
BC029722	-0.629237	0.00106703	0.00878136
SLC25A51	-0.534249	0.00107701	0.00885847
DGKQ	0.602558	0.00107985	0.00887679
DHTKD1	-1.09908	0.00108107	0.0088818
MPZL1	0.575279	0.00108427	0.00890308
TMEM252	0.640339	0.00109257	0.00896611
CSRNP1	0.807583	0.00110253	0.00904278
MAP1A	1.06608	0.00110754	0.00907868
MEX3C	0.493092	0.00110893	0.00908495
C1QL3	-1.71561	0.0011099	0.00908776
TDRD12	1.80727	0.00111344	0.00911159
OXSR1	-0.44592	0.00111496	0.00911889
TMEM263	-0.576619	0.00112037	0.00915797
BICC1	-0.833629	0.0011229	0.00917348
TOR2A	0.629197	0.00112434	0.00918011
LIMD2	0.67815	0.00112673	0.00919252
NUB1	0.521835	0.00112713	0.00919252
DNAL1	0.56311	0.00113384	0.00924205
PLPPR2	-1.02732	0.00113787	0.00926969
FSTL1	-0.631787	0.00114576	0.00932877
IKBKAP	-0.539544	0.00114905	0.00935032
DCP2	0.579121	0.00115487	0.00939242
C1S2	1.71015	0.00115774	0.00940526
NUP93	-0.483537	0.0011584	0.00940526
ADM	-0.80047	0.00115816	0.00940526
PRKAA2	-0.62229	0.00116126	0.00941797
DTX4	-0.612821	0.00116119	0.00941797
STX3	0.61159	0.00116711	0.00946013
LBR	0.497119	0.00117371	0.00950833
NR4A3	1.6532	0.00117474	0.00951137
NID1	-0.861299	0.00117867	0.00953784
ZMPSTE24	-0.460787	0.00118421	0.0095773
MYB	1.73931	0.00118748	0.00959839
SLC4A11	0.903565	0.00118895	0.00960496
GM2560	-1.75837	0.00119887	0.00967968
SPCS3	-0.561415	0.00120031	0.00968054
LILR4B	-1.63115	0.00120019	0.00968054
RUFY3	0.550018	0.00120288	0.00969587
TCF7L1	1.00188	0.00120468	0.00970496
IFNGR2	0.458015	0.00120699	0.00971819
CEP85	-0.567425	0.00122402	0.0098499
SLC16A14	1.73124	0.00122657	0.00986491
BCL7A	0.594355	0.00123202	0.00990324
RAET1D	-1.68745	0.00123662	0.0099292
ZBTB42	0.61984	0.00123641	0.0099292
SELPLG	1.23271	0.00123929	0.00994513
ADAMTS14	-1.06139	0.00125848	0.0100936
BTN2A2	1.78696	0.00126226	0.0101183
MALRD1	-0.673505	0.00127231	0.0101876
6530402F18RIK	-0.994742	0.00127202	0.0101876
CEP70	-0.638501	0.00127412	0.0101965
GMEB1	-0.725705	0.00128242	0.0102572
BST2	0.913077	0.0012968	0.0103665
POU6F1	-0.781531	0.00130107	0.0103949
ARMCX3	-0.678996	0.00131689	0.0105155
PCBP4	-0.750453	0.00131825	0.0105157
TSHZ1	-0.809061	0.00131836	0.0105157
NAAA	0.483883	0.00131997	0.0105228
ZEB2	-0.880681	0.0013297	0.0105945
RPN1	0.416958	0.00133251	0.0106111
L3MBTL3	-0.824967	0.00133965	0.0106621
RFC5	0.537245	0.00134187	0.0106739
LRRC8C	-0.96319	0.00134434	0.0106877
AI467606	1.236	0.00136184	0.0108209
ARHGAP28	-0.740393	0.00137709	0.0109241
RGMA	-1.02549	0.00137604	0.0109241
UBA5	-0.458929	0.00137654	0.0109241
CD40	1.41145	0.00138178	0.0109553
NRARP	0.789052	0.00138269	0.0109565
ITGB3	-0.682194	0.00138566	0.0109741
SNAPC3	-0.645689	0.00138666	0.010976
ZBTB38	-0.815006	0.00140131	0.0110859
TNFAIP3	0.830384	0.00140663	0.011122
APC2	-1.35357	0.00140752	0.0111229
RASGRP2	-0.804092	0.00141048	0.0111403
MSANTD4	-0.497917	0.00141969	0.0112069
MANEA	-0.518967	0.00142142	0.0112145
NEB	-1.46928	0.00142351	0.0112248
RNF130	0.621987	0.00143612	0.0113181
DYNC1LI1	-0.468061	0.00143766	0.0113241
ZFP608	0.741252	0.00144881	0.0114057
PCGF5	-0.501253	0.00149221	0.011741
WIPF1	-0.629182	0.00149334	0.0117436
LYN	-0.552655	0.00149483	0.0117489
GRAMD1B	0.82499	0.0014958	0.0117495
COL11A1	-1.73378	0.00149652	0.0117495
COQ2	0.692809	0.00150526	0.0118117
LILRB4A	-1.69364	0.00151097	0.0118501
CITED4	1.58693	0.0015152	0.0118768
GATA6	-1.22406	0.00152016	0.0119093
MAP4K4	-0.693815	0.00153393	0.0120107
MICAL2	-0.812107	0.00153622	0.0120221
SOX8	1.41999	0.00153791	0.0120224
SEMA4D	0.625432	0.00153733	0.0120224
1110051M20RIK	-0.495933	0.0015397	0.0120299
SMAD7	0.646033	0.00154432	0.0120595
CLCA4B	-1.51693	0.00154607	0.0120666
SORL1	0.765686	0.00155969	0.0121664
TRIM5	0.847669	0.00157174	0.0122538
PDGFA	0.581279	0.00157293	0.0122565
FRMD4A	-0.858809	0.00157981	0.0123035
FBXL5	0.747393	0.00162447	0.0126378
ABHD5	-0.587336	0.00162398	0.0126378
PTPRA	-0.476468	0.00163351	0.0127013
DESI1	0.54622	0.00163561	0.012708
RFFL	0.718966	0.00163613	0.012708
PGLYRP3	1.74711	0.00164102	0.0127392
GPAT3	0.581291	0.001643	0.0127477
PRR9	1.68262	0.00165545	0.0128375
2310040G24RIK	-0.992599	0.00166133	0.0128762
DNAJB4	-0.561858	0.0016625	0.0128784
HMGA2	-0.655599	0.00167038	0.0129325
FGFR1	-0.733601	0.00167417	0.012955
LOC102634389	1.02916	0.0016925	0.0130898
LRP1	0.891504	0.00169446	0.013098
SELENOI	0.580462	0.00171871	0.0132784
ACSL1	-0.573597	0.00172167	0.0132942
ZFP580	-0.941604	0.00173192	0.0133662
STARD4	-0.466885	0.00174907	0.0134914
PTBP2	-0.530829	0.00176446	0.0135956
IKBIP	-0.532144	0.00176421	0.0135956
PPP2R5B	-0.530204	0.00177451	0.0136658
RBPMS	-0.669553	0.00178	0.0137008
ANGPTL8	-0.790237	0.00179006	0.013771
ACOD1	1.71042	0.00179571	0.0138071
GSDME	-1.34183	0.00179867	0.0138152
IL15RA	1.00453	0.00179857	0.0138152
CEBPG	0.550156	0.00180251	0.0138373
GLTP	0.587465	0.00180368	0.0138391
FAM20B	0.499016	0.00180869	0.0138701
SVIP	0.826205	0.00181095	0.0138801
CSRP1	-0.640676	0.00181354	0.0138926
POFUT2	-0.494058	0.00182567	0.0139782
DSCC1	0.726211	0.00183602	0.01405
OAZ2	-0.576812	0.00185859	0.0142152
NUAK1	0.639255	0.00186489	0.0142484
SLC36A4	-1.04699	0.00186447	0.0142484
FDFT1	-0.445794	0.00186773	0.0142626
TRIM14	0.639566	0.00186999	0.0142723
CCNC	-0.53111	0.00187172	0.014278
LYRM9	0.807697	0.00188209	0.0143496
ITGA2B	1.07165	0.00189482	0.014439
SPEG	-0.828223	0.00191416	0.0145734
CABLES1	0.676597	0.00191446	0.0145734
SHQ1	0.66663	0.00192196	0.0146228
LOXL4	-0.550326	0.00192378	0.014629
MEGF10	-0.89976	0.00193084	0.0146673
COL18A1	-0.759442	0.00193058	0.0146673
STEAP4	0.981129	0.00193406	0.0146841
PHLPP2	0.581766	0.00194245	0.0147401
GGT6	1.30643	0.00195243	0.0148081
NET1	-0.423772	0.00196018	0.0148591
SUN2	-0.518007	0.00196563	0.0148926
DONSON	0.751634	0.00197804	0.0149788
ACKR3	0.678956	0.00198018	0.0149871
AFDN	0.735664	0.00198634	0.0150259
VRTN	1.71449	0.00199961	0.0151185
HPCAL1	0.444313	0.00202529	0.0153046
VASH2	-0.957902	0.00202851	0.015321
GPR137B	-0.498176	0.00203247	0.0153429
TGM2	0.574472	0.00203419	0.0153479
PRIM1	0.647854	0.00203912	0.0153691
RASGRP3	-1.27129	0.00203849	0.0153691
THRA	-0.581093	0.0020445	0.0154017
MBNL3	0.943369	0.00205303	0.0154579
GLYCTK	-1.02964	0.00205574	0.0154703
MTURN	-0.689882	0.00207376	0.0155978
TTC32	0.756687	0.00207696	0.0155984
ADSSL1	-0.610861	0.00207524	0.0155984
EMILIN2	-0.871109	0.00207706	0.0155984
CORO7	0.606143	0.0020895	0.0156837
SCN4A	-1.67978	0.00209374	0.0156993
MYLK2	0.973334	0.00209308	0.0156993
MOSPD2	0.510933	0.00210813	0.015799
GRINA	-0.538876	0.00211247	0.0158234
BHLHE41	-0.688095	0.0021174	0.0158441
CSNK1A1	0.399632	0.00211743	0.0158441
PCDHGA1	-1.02418	0.00213313	0.0159534
RHCG	1.70051	0.00213696	0.0159738
DKKL1	1.44658	0.00214473	0.0160236
NBEAL2	0.842724	0.00214698	0.0160322
ACADL	0.650984	0.00214819	0.016033
NMT2	-0.447751	0.00215774	0.016096
CDH16	0.497501	0.00216602	0.0161438
GM14005	-0.689194	0.00216748	0.0161438
ADGRG3	1.68151	0.00216737	0.0161438
HRH2	1.69427	0.00217132	0.016164
CHST12	-0.936191	0.00218384	0.0162489
PRKCD	0.580367	0.00219181	0.0162998
CLDN34C1	-0.926475	0.00220275	0.0163728
EIF4EBP1	-0.518544	0.00220619	0.0163899
B3GNT5	1.63013	0.00221499	0.0164469
MAN2B2	0.683729	0.00224303	0.0166381
1810055G02RIK	-0.716089	0.00224224	0.0166381
PRL2C2	-1.67855	0.00225409	0.0167116
CTBP2	0.462755	0.00225759	0.016729
SLFN9	0.768441	0.00225919	0.0167323
UBE2C	-0.47582	0.00226944	0.0167996
YBX1	-0.529323	0.00227066	0.0168001
5830416I19RIK	1.16699	0.00227552	0.0168275
SAMD4	-0.649426	0.00227717	0.0168311
KCNJ16	1.4473	0.00230265	0.0170108
PCNP	-0.592725	0.00233026	0.017206
ZFP839	0.612394	0.00234565	0.0173108
GAS1	-0.646829	0.00235156	0.0173456
MAGIX	1.63671	0.00236059	0.0174033
OLFR1372-PS1	1.33336	0.00236681	0.0174403
SEMA4A	0.651336	0.00237864	0.0175098
PCDHGB2	1.12876	0.0023785	0.0175098
RUFY2	-0.481723	0.00239052	0.0175882
NARF	-0.482029	0.00240153	0.0176491
PGAM1	-0.645244	0.00240144	0.0176491
ALDH6A1	0.542504	0.00240243	0.0176491
SLC9A6	0.482519	0.00240878	0.0176867
PDK2	-0.733021	0.00241565	0.0177282
POMGNT2	0.733349	0.00243377	0.0178522
BIN1	-0.501662	0.00243585	0.0178584
C3	0.760742	0.00243747	0.0178612
CDKN1A	-0.479757	0.00244173	0.0178835
CD28	-1.48402	0.00244866	0.0179251
KCNIP3	-1.41337	0.0024548	0.017961
SNAPC5	-0.535739	0.0024677	0.0180463
NCS1	-0.790953	0.00247144	0.0180645
SLC35G1	-0.528359	0.00247493	0.018081
ESYT2	0.443246	0.00247716	0.0180882
BRIP1	0.569638	0.00248107	0.0181076
TSLP	1.65115	0.00249025	0.0181654
TCIRG1	0.557346	0.0024936	0.0181807
LBH	-0.845673	0.0025193	0.0183589
LXN	-0.537597	0.00252354	0.0183805
TEAD4	0.851554	0.00252889	0.0184103
LRRC27	-0.840084	0.00253335	0.0184335
TTC22	1.42716	0.00253501	0.0184363
2210417A02RIK	-1.60929	0.0025398	0.0184577
LZTFL1	0.614244	0.00254049	0.0184577
FYN	-0.580817	0.00254297	0.0184664
[truncated: 15,607 more rows]
