# Supplementary material for: mTORC1 upregulates B7-H3/CD276 to inhibit antitumor T cells and drive tumor immune evasion
Source: Nat Commun. 2023 Mar 3;14:1214. doi: 10.1038/s41467-023-36881-7 (PMC9984496; doi:10.1038/s41467-023-36881-7)
Supplement: Supplementary file 6 — Source Data [file 41467_2023_36881_MOESM6_ESM.xlsx]

## Sheet: Fig. 1a
Fig. 1a
CD276
0 = alive, 1 = dead
	Time (days)	high CD276	low CD276
KIPAN	325	1
	329	1
	336	1
	7	0
	1943	0
	1516	0
	122	1
	1158	0
	2609	1
	26	0
	514	1
	342	1
	245	1
	57	0
	151	0
	84	0
	137	1
	223	0
	646	1
	677	0
	952	1
	15	0
	24	0
	2	0
	1943	0
	496	1
	1585	0
	0	0
	370	0
	224	1
	1726	0
	320	1
	182	1
	1496	0
	1536	0
	709	1
	2429	0
	387	0
	62	0
	1306	1
	101	1
	4	0
	1980	1
	617	0
	11	0
	1	0
	13	0
	1468	1
	196	0
	1314	0
	22	0
	16	0
	4	0
	697	1
	1385	0
	928	0
	197	0
	5559	0
	2180	0
	93	1
	876	0
	1739	0
	32	0
	667	0
	59	1
	162	0
	1883	0
	603	0
	1097	0
	104	0
	270	1
	1520	0
	1329	0
	16	0
	2816	0
	1531	0
	612	0
	927	1
	572	1
	182	0
	630	0
	293	0
	1378	1
	1093	0
	1854	0
	1128	0
	438	0
	2460	0
	2279	0
	693	0
	2308	0
	146	0
	362	1
	1499	0
	1618	0
	2085	0
	341	0
	885	1
	68	1
	108	0
	248	0
	1620	1
	139	1
	1355	0
	1516	0
	1257	0
	1625	0
	1018	0
	1906	0
	2256	1
	1034	1
	2172	0
	2592	0
	1584	1
	110	0
	1724	1
	1727	0
	487	1
	140	0
	0	0
	215	0
	27	0
	1913	1
	1539	0
	866	1
	1876	0
	1280	0
	2	0
	2017	0
	344	1
	0	0
	1200	1
	1125	0
	1853	0
	329	1
	1771	1
	1590	1
	600	1
	2684	1
	1085	0
	114	0
	1070	0
	87	0
	224	0
	9	0
	819	1
	1	0
	782	1
	1	0
	620	0
	910	0
	1938	0
	1856	0
	480	1
	1558	0
	757	0
	451	0
	3035	0
	571	1
	20	0
	116	0
	2	1
	957	0
	97	0
	2649	0
	1487	0
	494	0
	403	0
	0	0
	744	0
	141	0
	102	0
	0	0
	203	0
	141	0
	504	0
	36	0
	3760	0
	674	0
	932	0
	727	1
	2941	1
	7	0
	41	1
	21	0
	878	1
	29	0
	2718	0
	3010	0
	1463	1
	2298	0
	204	0
	1126	0
	1337	1
	124	0
	775	0
	2839	0
	1165	0
	920	1
	3241	0
	677	0
	166	0
	103	0
	1011		0
	2430		0
	76		0
	1856		0
	307		1
	336		1
	2125		0
	2226		0
	2445		0
	2881		0
	1276		0
	377		0
	2830		1
	3074		0
	1		0
	2308		0
	951		0
	1373		0
	1306		1
	1955		0
	374		0
	561		1
	53		0
	59		1
	1620		1
	2017		0
	1599		0
	10		0
	1794		0
	992		1
	330		0
	793		1
	233		0
	379		0
	1054		0
	262		0
	1933		0
	1478		0
	2639		0
	2670		0
	1668		0
	1585		0
	0		0
	280		0
	161		0
	1060		0
	574		1
	2964		0
	1397		0
	1625		1
	373		0
	179		0
	574		0
	10		0
	1547		0
	2566		0
	412		0
	18		0
	788		0
	2674		0
	218		0
	491		0
	203		0
	799		0
	770		1
	1177		0
	186		0
	480		1
	0		0
	3553		0
	343		0
	771		0
	1590		1
	2575		0
	263		0
	195		0
	373		0
	99		1
	679		1
	3322		0
	562		1
	1468		1
	1168		0
	108		0
	73		1
	219		0
	10		0
	311		1
	561		1
	1533		0
	1345		0
	2727		0
			1
	726		0
	2816		0
	552		1
	1657		1
	1815		0
	224		1
	637		0
	662		0
	579		0
	855		1
	2064		0
	232		0
	0		0
	2429		0
	399		0
	559		0
	2090		1
	0		0
	3474		0
	662		0
	1558		0
	683		1
	722		1
	1558		0
	2211		0
	788		0
	311		1
	714		0
	1337		1
	1217		0
	168		0
	799		0
	1423		0
	140		0
	181		0
	329		0
	0		0
	2339		0
	1557		1
	586		0
	1964		1
	4311		0
	330		1
	-2		0
	1745		0
	1556		0
	1125		0
	2378		0
	1691		0
	194		0
	775		0
	3335		0
	1547		0
	3760		0
	2190		1
	685		0
	29		0
	3322		0
	754		1
	19		0
	2553		0
	166		1
	5559		0
	341		0
	1377		0
	2299		1
	41		1
	658		1
	2609		0
	946		1
	2311		0
	2358		0
	855		1
	2948		0
	782		1
	1938		0
	2180		0
	1739		0
	1983		0
	2781		0
	2830		1
	1491		0
	574		1
	792		0
	4		0
	258		0
	2414		0
	25		0
	617		0
	1980		1
	76		0
	2799		0
	944		0
	2226		0
	1668		0
	270		1
	373		0
	1135		0
	2426		0
	84		0
	1307		0
	697		1
	693		0
	19		0
	2308		0
	1629		0
	2042		0
	2582		0
	1599		0
	511		0
	7		0
ACC	1541	0
	1525	0
	149	0
	125	1
	391	1
	830	0
	4673	0
	1924	0
	1414	0
	1583		0
	1677		1
	1105		1
	3688		0
	579		1
	1949		0
	1029		0
	1197		1
	3240		0
	253		0
	1613		1
	1091		0
BLCA	173	1
	565	1
	1761	0
	319	0
	321	1
	495	1
	67	0
	276	0
	253	1
	122	1
	4670	0
	118	1
	1323	0
	15	0
	92	1
	197	0
	493	0
	209	0
	1670	1
	328	1
	413	1
	372	0
	139	0
	1301	0
	55	0
	154	1
	243	0
	590	1
	90	1
	111	0
	208	0
	806	0
	253	0
	197	0
	128	1
	2991	0
	137	0
	178	0
	62	1
	270	0
	63	0
	180	0
	344	1
	154	1
	81	1
	575	1
	147	0
	642	0
	211	1
	612	0
	690	1
	194	0
	65	1
	2062	0
	1541	0
	640	0
	142	0
	26	0
	-21	0
	144	1
	129	0
	330	0
	81	0
	322	0
	77	0
	336	0
	2268	0
	319	0
	13	0
	1108	0
	660	0
	191	1
	583	0
	272	1
	334	0
	1604	0
	35	0
	3364	0
	2000	0
	1036	1
	593	1
	859	1
	835	1
	454	1
	655		0
	273		0
	209		0
	206		1
	168		1
	99		1
	359		0
	162		0
	4		0
	275		0
	154		1
	4670		0
	49		0
	14		0
	2312		0
	795		1
	399		0
	2509		0
	418		1
	208		0
	180		0
	218		0
	77		0
	4670		0
	921		0
	646		0
	20		0
	93		0
	273		1
	82		0
	19		1
	197		0
	81		1
	363		0
	16		0
	1072		0
	229		0
	262		1
	238		0
	4670		0
	88		0
	460		0
	1538		0
	4670		0
	734		0
	795		1
	1718		1
	1029		0
	2		0
	3		0
	187		0
	251		1
	203		0
	530		1
	0		0
	1917		0
	625		0
	320		0
	3989		0
	3		0
	9		0
	64		0
	304		0
	13		0
	284		0
	1971		1
	4670		0
	142		0
	380		0
	106		0
	105		0
	665		0
	-35		0
	125		0
	166		0
	3		0
	827		0
	467		1
	25		0
	111		0
	294		1
	170		0
	819		1
	455		1
	376		0
	1370		0
	467		1
BRCA	69	0
	1	0
	365	0
	160	0
	31	0
	4840	0
	1014	0
	786	0
	118	0
	177	0
	322	1
	229	0
	1896	0
	373	0
	98	0
	1826	0
	215	0
	195	0
	457	0
	1120	0
	51	0
	0	0
	17	0
	2	0
	90	0
	1699	1
	0	0
	330	0
	3063	1
	1339	0
	608	0
	1180	0
	20	0
	11	0
	181	0
	193	0
	943	1
	360	0
	673	0
	4	0
	47	0
	1359	0
	886	0
	253	0
	42	0
	498	0
	7	0
	786	0
	2521	0
	92	0
	176	0
	16	0
	80	0
	586	0
	10	0
	761	0
	28	0
	0	0
	464	0
	323	0
	5	0
	0	0
	1481	0
	0	0
	3836	0
	13	0
	0	0
	2763	0
	198	0
	1633	0
	274	0
	9	0
	4840	0
	372	0
	991	1
	52	0
	868	0
	55	0
	4840	0
	593	0
	1150	0
	1556	1
	274	0
	945	0
	5749	0
	867	0
	10	0
	1688	1
	136	0
	210	0
	2082	0
	3461	1
	239	1
	3088	0
	241	0
	225	0
	5677	0
	404	0
	1271	0
	1733	0
	10	0
	4840	0
	98	0
	1330	0
	1032	1
	1203	0
	63	0
	1918	0
	1437	0
	1620	0
	346	0
	298	0
	2273	1
	620	0
	146	0
	413	0
	974	0
	255	1
	5	0
	222	0
	113	0
	1759	1
	6	0
	218	0
	10	0
	1034	1
	224	1
	1849	0
	920	0
	140	0
	99	0
	463	0
	19	0
	120	0
	1440	0
	1034	0
	267	0
	106	0
	2521	0
	1006	0
	10	0
	1409	0
	220	0
	278	0
	1966	0
	220	0
	3350	0
	856	0
	1196	0
	7	0
	35	0
	14	0
	252	0
	6796	0
	215	0
	385	0
	588	0
	93	0
	30	0
	30	0
	11	0
	242	0
	1477	0
	1950	0
	952	0
	426	0
	61	0
	14	0
	1590	0
	1374	0
	643	0
	2923	0
	1430	1
	363	0
	1325	0
	1150	0
	1953	0
	238	0
	175	0
	755	0
	410	0
	1442	0
	73	0
	175	0
	550	0
	371	0
	558	0
	167	0
	303	0
	0	0
	365	1
	748	0
	365	0
	0	0
	304	0
	143	0
	1138	0
	19	0
	365	0
	495	0
	274	0
	355	0
	304	1
	713	0
	4456	1
	185	0
	360	0
	376	0
	160	0
	2442	0
	4840	0
	518	0
	5	0
	224	0
	248	0
	541	0
	834	0
	3767	0
	23	0
	571	1
	3359	0
	1471	0
	352	0
	612	1
	137	0
	10	0
	16	0
	1648	0
	1994	0
	439	0
	702	0
	186	0
	1555	0
	1010	0
	1191	0
	109	0
	18	0
	36	0
	352	0
	169	0
	203	0
	21	0
	834		0
	4840		0
	912		0
	1363		0
	4840		0
	44		0
	2750		0
	792		1
	579		0
	256		0
	140		0
	711		0
	811		1
	1465		0
	1132		0
	1927		1
	524		1
	1563		1
	733		0
	1548		0
	411		0
	263		0
	905		0
	189		0
	3827		0
	221		0
	2417		1
	972		0
	525		0
	4840		0
	1015		0
	289		0
	1256		0
	845		0
	2127		1
	1125		0
	208		0
	791		0
	2520		1
	180		0
	743		0
	841		0
	7		0
	428		0
	1561		0
	7		0
	4840		0
	827		0
	1651		0
	338		0
	1812		1
	4840		0
	1299		0
	3959		1
	1249		0
	519		0
	287		0
	516		0
	75		0
	1156		0
	316		0
	4267		1
	10		0
	1467		0
	633		0
	20		0
	2074		0
	2876		0
	334		0
	1464		0
	1688		1
	380		0
	974		0
	1224		0
	38		0
	98		0
	132		0
	21		0
	1746		0
	850		0
	1572		0
	207		0
	1349		0
	1365		1
	14		0
	1121		0
	1187		0
	692		0
	1386		0
	2097		1
	1550		0
	304		0
	196		0
	755		0
	739		0
	1170		0
	31		0
	29		0
	259		0
	760		0
	372		0
	182		0
	1492		0
	1542		1
	239		0
	1733		0
	3472		1
	2965		1
	448		0
	702		0
	1471		0
	1881		0
	1132		0
	2331		0
	1148		1
	838		0
	183		0
	1903		0
	959		1
	811		1
	355		0
	365		1
	231		0
	1563		1
	423		0
	127		0
	665		0
	271		0
	81		0
	96		0
	554		0
	777		0
	911		0
	608		0
	525		0
	764		0
	1180		0
	0		0
	34		0
	2712		1
	105		0
	217		0
	30		0
	496		0
	848		0
	119		0
	4840		0
	1694		1
	295		1
	1080		0
	22		0
	2393		0
	352		0
	260		0
	612		1
	2763		1
	477		0
	1172		0
	785		1
	1080		0
	3472		1
	1386		0
	860		1
	1918		0
	1142		1
	2373		1
	412		0
	746		0
	297		0
	1759		1
	2520		1
	1388		1
	1641		0
	4840		0
	239		0
	713		0
	1692		1
	2359		0
	2009		1
	1247		0
	426		1
	1326		0
	3333		0
	807		0
	2721		0
	854		0
	1203		0
	1927		1
	350		0
	856		0
	12		0
	13		0
	3669		1
	1117		0
	1117		0
	736		0
	1707		0
	2009		1
	0		0
	774		0
	134		0
	34		0
	3959		1
	6719		0
	4840		0
	4840		0
	8		0
	1072		0
	1009		1
	236		0
	2876		0
	476		0
	1569		0
	1270		0
	2513		0
	1		0
	411		0
	2982		0
	1628		0
	48		0
	5		0
	1286		1
	450		0
	3019		0
	3736		1
	208		0
	123		0
	1132		0
	2273		1
	1374		0
	160		1
	1623		0
	1174		1
	365		0
	4840		0
	921		1
	23		0
	147		0
	225		0
	461		0
	4840		0
	1547		0
CESC	227	0
	274	0
	414	1
	211	0
	144	1
	284	1
	837	1
	439	0
	40	0
	2679	0
	40	0
	799	0
	40	0
	103	0
	4879	0
	146	0
	4879	0
	542	0
	1582	0
	2128	0
	0	0
	442	1
	186	0
	294	0
	0	0
	50	0
	190	0
	1245	1
	2	0
	156	0
	132	0
	562	0
	1186	1
	0	0
	166	1
	52	1
	0	0
	967	0
	168	0
	383	0
	10	0
	316	0
	523	1
	355	1
	348	1
	3	0
	279	0
	570	1
	55	0
	1617	0
	37	0
	178	0
	442	0
	1628	0
	0	0
	178	0
	83	0
	3039	0
	492	1
	615	0
	2226	0
	518		0
	33		0
	74		1
	47		0
	109		0
	1295		0
	707		0
	168		0
	1905		0
	2888		1
	422		0
	953		0
	1365		0
	1112		0
	1939		0
	469		0
	60		0
	27		0
	861		1
	1551		0
	2052		1
	25		0
	808		0
	21		0
	1210		1
	5564		0
	244		0
	555		1
	401		0
	617		0
	3780		0
	829		1
	4879		0
	237		0
	1218		0
	129		0
	40		0
	370		1
	1108		0
	506		0
	890		0
	883		0
	879		1
	81		0
	302		0
	253		0
	65		0
	204		0
	715		1
	19		0
	370		1
	9		0
	4879		0
	919		0
	43		0
	71		0
	1333		0
	9		0
	3046		1
	104		1
	1280		0
	9		0
	4879		0
CHOL	1220	1
	741	1
	964	0
	1485	0
	1402	1
	339	1
	1976	0
	168	0
	609	0
	10	0
	1079		0
	115		0
	1485		0
	168		0
	98		1
	1939		1
	271		1
	371		0
	627		1
	170		1
	635		0
COAD	2038	0
	758	1
	158	0
	178	0
	97	1
	56	0
	212	0
	2289	0
	3116	0
	28	0
	212	0
	715	1
	1031	0
	3116	0
	169	0
	572	0
	1310	0
	61	0
	134	0
	186	0
	184	0
	1720	0
	367	0
	16	0
	241	0
	362	0
	122	0
	47	0
	6	0
	3116	0
	3116	0
	23	0
	43	0
	43	0
	287	0
	159	1
	304	0
	3116	0
	249	0
	805	1
	67	0
	335	0
	2077	0
	204	0
	0	0
	22	0
	181	0
	335	0
	46	0
	3116	0
	89	0
	456	0
	3116	0
	427	1
	2	0
	368	1
	31	0
	1386	0
	1112	0
	43	1
	643	1
	203	0
	150	0
	1829	0
	424	1
	17	0
	1162		1
	3116		0
	212		0
	1882		0
	153		0
	3116		0
	3116		0
	16		0
	3116		0
	648		0
	3920		0
	90		0
	1503		1
	3116		0
	160		0
	894		0
	1200		0
	368		1
	145		0
	31		0
	173		0
	61		0
	3116		0
	320		0
	31		0
	1485		0
	230		0
	3116		0
	3116		0
	158		0
	472		0
	3625		0
	437		0
	424		1
	3116		0
	253		0
	3116		0
	297		0
	3423		0
	1518		1
	3116		0
	31		0
	31		0
	1466		0
	1395		0
	246		0
	295		0
	1422		1
	464		0
	488		0
	3116		0
	387		0
	595		0
	2775		0
	1503		1
	8		0
	921		0
	3116		0
	30		0
	286		0
	2821		1
	3116		0
	286		0
	3116		0
	522		0
	3924		0
	254		0
DLBC	62	0
	391	1
	5616	0
	1162	0
	1266	0
	1	0
	1245	0
	751	0
	3872	0
	377	0
	576		0
	313		1
	6		0
	298		0
	595		1
	402		0
	887		0
	385		0
	911		0
	5616		0
	844		0
	126		0
ESCA	279	1
	10	0
	0	0
	342	0
	4	0
	20	0
	211	0
	157	1
	2	0
	0	0
	5	0
	131	1
	232	1
	764	1
	96	0
	283	1
	474	0
	724	0
	784	1
	3	0
	935	0
	426	0
	104	1
	4	0
	0	0
	104	1
	0	0
	1117	0
	16	0
	378	1
	3	0
	0	0
	2	0
	509	0
	0	0
	124	0
	0	0
	96	1
	2	0
	471		0
	226		1
	1781		1
	0		0
	437		0
	180		1
	135		0
	1		0
	102		0
	1599		1
	195		0
	189		0
	189		0
	1378		0
	309		0
	593		0
	1641		0
	213		1
	558		1
	96		0
	412		0
	96		1
	88		1
	101		0
	610		1
	107		0
	92		0
	265		0
	393		1
	47		1
	900		0
	556		1
	447		0
	236		1
	30		0
	8		0
	4		0
	3714		0
	234		0
	189		0
	105		0
GBMLGG	448	1
	76	1
	466	0
	470	0
	493	0
	1448	1
	1448	1
	1024	1
	394	1
	771	1
	737	1
	313	1
	375	1
	178	1
	97	1
	329	1
	598	1
	399	1
	98	1
	1642	0
	1228	0
	828	1
	317	1
	317	1
	225	1
	225	1
	360	1
	360	1
	22	1
	603	1
	405	1
	375	0
	175	1
	175	1
	64	1
	286	0
	679	0
	595	0
	239	1
	82	1
	82	1
	28	1
	218	0
	165	0
	414	1
	33	1
	380	1
	150	1
	282	0
	86	0
	259	0
	181	0
	207	0
	133	1
	13	0
	285	0
	357	1
	108	1
	254	1
	138	1
	268	0
	273	0
	260	0
	204	0
	155	0
	83	1
	114	1
	187	0
	139	0
	548	1
	448	1
	395	1
	1062	1
	323	1
	675	1
	333	1
	1062	1
	442	1
	454	1
	98	1
	460	1
	29	1
	68	1
	342	1
	419	1
	164	1
	485	1
	485	1
	975	1
	543	1
	232	1
	218	0
	532	1
	419	1
	1537	1
	119	1
	883	1
	666	1
	141	1
	772	1
	385	1
	294	0
	148	1
	5	1
	124	1
	737	1
	214	0
	214	0
	165	0
	953	0
	286	0
	452	0
	167	0
	270	1
	37	0
	48	0
	154	1
	505	1
	300	1
	1233	1
	648	1
	427	1
	316	0
	316	0
	489	1
	231	1
	87	1
	480	1
	77	1
	37	0
	95	0
	145	0
	222	0
	160	0
	175		0
	77		0
	147		0
	237		0
	125		0
	127		0
	-1		0
	90		0
	-1		0
	-1		0
	67		0
	96		0
	18		0
	192		0
	119		0
	144		0
	58		0
	7		0
	153		0
	106		0
	2		0
	2702		0
	2860		0
	993		0
	1806		0
	938		0
	166		0
	301		0
	854		0
	63		0
	596		0
	933		0
	1891		1
	2101		0
	571		0
	860		0
	856		0
	684		0
	658		0
	498		0
	344		0
	475		0
	610		0
	300		0
	2878		0
	2546		0
	178		1
	3156		0
	1897		0
	2208		0
	2146		0
	697		0
	2149		0
	331		0
	283		0
	275		0
	231		0
	187		0
	103		0
	434		0
	241		1
	597		0
	383		0
	128		0
	285		0
	249		0
	62		0
	247		0
	109		0
	123		0
	554		0
	396		0
	5000		0
	316		1
	2649		0
	530		0
	2549		0
	961		1
	569		0
	152		0
	1504		0
	1093		0
	770		0
	687		0
	1472		0
	1472		0
	365		0
	459		0
	1544		0
	1045		0
	738		0
	589		0
	532		0
	1242		1
	502		0
	1011		1
	575		0
	287		0
	139		0
	365		0
	650		0
	599		0
	486		0
	62		0
	1229		0
	1341		0
	1341		0
	1116		0
	1026		0
	949		0
	914		0
	795		0
	787		0
	-1		0
	1032		0
	1868		0
	1868		0
	821		1
	954		1
	954		1
	1006		0
	915		0
	411		0
	3		0
	240		1
	815		0
	294		0
	333		0
	823		0
	214		0
	706		0
	245		1
	1371		0
	160		0
	1337		0
	1213		0
	1320		0
	1003		0
	866		0
	1147		0
	626		0
HNSC	102	0
	413	0
	564	1
	584	1
	1652	0
	3837	0
	360	0
	514	0
	33	0
	509	0
	601	1
	5	0
	901	0
	545	0
	360	1
	90	1
	451	1
	352	1
	232	0
	427	1
	210	0
	63	0
	400	0
	1000	0
	846	0
	1134	1
	1007	0
	218	1
	228	0
	513	0
	182	1
	0	0
	76	1
	889	0
	106	0
	45	0
	384	1
	178	0
	3835	0
	153	0
	521	1
	750	0
	1555	0
	575	0
	335	0
	64	1
	695	1
	578	0
	3381	0
	424	1
	133	0
	385	1
	168	0
	14	0
	289	0
	242	0
	256	1
	3059	1
	391	0
	202	0
	972	0
	1444	0
	1917	0
	56	1
	14	0
	717	0
	202	0
	1315	0
	954	0
	1191	0
	1158	0
	424	0
	985	0
	907	0
	1246	0
	283	1
	112	0
	368	0
	327	1
	279	0
		0
	65	1
	58	0
	129	1
	2703	1
	2161	0
	194	0
	69	1
	789	1
	548	0
	1969	0
	144	1
	380	1
	412	0
	49	0
	606	1
	670	0
	1459	1
	33	0
	325	0
	1722	0
	14	1
	443	0
	282	1
	295	1
	156	0
	151	1
	86	1
	217	1
	516	0
	135	0
	51	0
	915		1
	35		0
	680		0
	457		0
	10		0
	215		1
	198		1
	330		1
	1160		0
	6		0
	224		0
	144		1
	523		0
	361		1
	106		0
	2570		1
	1289		1
	2		1
	1641		1
	2064		1
	310		0
	225		0
	721		0
	405		0
	2570		1
	1184		0
	156		0
	567		0
	23		1
	30		0
	324		0
	32		1
	290		0
	348		0
	2166		1
	362		0
	245		0
	1095		0
	675		1
	166		1
	1120		0
	182		0
	234		0
	146		0
	1093		1
	1057		0
	1245		0
	666		1
	111		0
	986		0
	2741		1
	334		1
	638		0
	519		0
	1737		0
	188		0
	307		0
	403		0
	1444		0
	910		0
	340		0
	1718		1
	360		0
	55		0
	62		1
	294		0
	171		1
	403		1
	646		0
	663		1
	3381		0
	2900		1
	168		0
	393		0
	997		0
	64		1
	1762		1
	763		1
	3059		1
	65		1
	334		1
	223		0
	851		0
	1591		1
	194		1
	76		1
	429		0
	393		0
	1748		1
	367		0
	126		1
	44		0
	1663		0
	453		1
	43		0
	217		1
	278		0
	160		1
	1095		0
	862		1
	256		1
	295		1
	25		0
	3837		0
	335		0
	506		1
	151		1
	602		1
	414		0
	2900		1
	395		1
	369		0
	1099		0
	3497		0
LIHC	0	0
	3071	0
	3258	1
	1175	0
	899	1
	9	0
	3	0
	92	0
	6	0
	452	1
	409	0
	1133	0
	931	1
	433	0
	693	0
	11	1
	412	1
	1135	1
	837	1
	0	0
	0	0
	203	0
	4	0
	1036	0
	6	0
	1339	0
	6	0
	0	0
	6	0
	455	0
	1582	0
	328	0
[truncated: 2,362 more rows]

## Sheet: Fig. 1b
Fig. 1b
mTORC1
0 = alive, 1 = dead
	Time (days)	high mTORC1	low mTORC1
KIPAN	1834	0
	16	0
	1625	0
	701	1
	2839	0
	139	1
	1461	0
	822	1
	3	0
	2211	0
	204	0
	334	1
	2064	0
	630	0
	885	1
	68	1
	1106	0
	2752	1
	1308	0
	2051	0
	2192	0
	205	0
	108	0
	1070	0
	714	0
	1496	0
	1933	0
	2727	0
	1125	0
	164	1
	1111	1
	768	1
	1502	0
	1531	0
	725	1
	2660	0
	788	0
	1983	0
	883	1
	735	0
	1873	0
	2454	1
	2536	0
	2429	0
	179	0
	1371	1
	258	0
	1508	0
	1266	0
	1883	0
	1820	0
	3	0
	834	1
	1888	0
	1345	0
	369	0
	1384	0
	1124	0
	932	0
	910	0
	211	0
	1528	0
	1666	0
	792	0
	2404	0
	1485	0
	2582	0
	1158	1
	1371	0
	379	0
	552	1
	77	1
	1876	0
	1436	0
		1
	749	0
	1124	0
	754	1
	2024	0
	1307	0
	76	0
	637	0
	181	0
	1935	0
	1014	0
	1499	0
	400	0
	14	0
	1945	0
	876	0
	29	0
	2038	0
	1130	0
	920	1
	433	0
	2639	0
	1102	0
	1793	0
	22	0
	2429	0
	2343	1
	19	0
	665	0
	1478	0
	881	0
	211	1
	2304	0
	0	0
	1364	0
	1191	1
	1553	0
	13	0
	162	1
	2090	1
	90	0
	2820	0
	706	0
	1964	1
	151	0
	2431	0
	3067	0
	2368	0
	1044	0
	1314	0
	2648	0
	1075	1
	3141	0
	109	1
	215	0
	945	0
	994	0
	785	0
	341	0
	1943	0
	2311	0
	2799	0
	2619	0
	1092	1
	1367	0
	73	1
	617	0
	1835	0
	0	0
	845	0
	674	0
	1383	0
	315	0
	5	0
	15	0
	2746	0
	343	0
	1533	0
	114	0
	2781	0
	1489	0
	1815	0
	1493	1
	2339	0
	47	0
	241	1
	-2	0
	776	0
	574	0
	14	0
	1071	0
	330	1
	2017	0
	1491	0
	2489	0
	1559	0
	620	0
	1590	1
	1739	0
	1521	0
	1433	0
	91	0
	1186	0
	1516	0
	1423	0
	1558	0
	775	0
	1137	0
	93	1
	693	0
	1625	1
	2553	0
	2211	0
	336	1
	18	0
	1286	0
	1862	0
	1165	0
	24	0
	1952	0
	1889	0
	291	0
	560	0
	3127	0
	853	0
	3074	0
	953	0
	1946	0
	336	1
	1590		0
	2257		0
	41		1
	2064		0
	313		1
	1276		0
	1337		1
	685		0
	946		1
	0		0
	292		0
	2298		0
	140		0
	2		0
	438		0
	364		0
	1585		0
	132		0
	1826		0
	182		0
	1547		0
	845		0
	10		0
	16		0
	0		0
	1620		1
	2043		0
	1557		1
	2358		0
	0		0
	365		0
	804		0
	167		0
	1217		0
	242		1
	194		0
	93		0
	1085		0
	118		0
	2566		0
	1168		0
	119		0
	87		0
	1230		1
	589		1
	4311		0
	2017		0
	1670		0
	226		0
	146		0
	893		0
	218		0
	740		0
	19		0
	7		0
	1306		1
	861		0
	847		0
	1018		0
	40		0
	0		0
	920		1
	1302		0
	330		1
	967		0
	14		0
	2		0
	0		0
	102		0
	59		1
	0		0
	1515		0
	1247		0
	514		1
	586		0
	136		0
	923		0
	451		0
	1618		0
	2744		0
	2400		0
	1998		0
	412		0
	579		0
	53		0
	782		1
	946		1
	1636		0
	994		0
	36		0
	2		0
	278		0
	278		0
	1133		1
	0		0
	1626		1
	1398		0
	414		0
	1539		0
	431		1
	1060		0
	763		0
	391		0
	1337		1
	139		1
	2575		0
	330		0
	2184		0
	26		0
	504		0
	2609		0
	203		0
	508		0
	1011		0
	219		0
	445		0
	1499		0
	293		1
	587		1
	1059		0
	679		1
	2609		1
	76		0
	1914		0
	3760		0
	487		1
	108		0
	1357		0
	1795		0
	506		0
	200		0
	160		0
	4		0
	34		0
	403		0
	574		1
	21		0
	1771		1
	419		0
	1496		0
	1584		1
	85		0
	21		0
	344		1
	140		0
	139		1
	744		0
	792		0
	5		0
	10		0
	181		0
	760		0
	0		0
	363		1
	4		0
	1731		0
	600		1
	1955		0
	112		0
	921		0
	876		0
	204		0
	1		0
	4		0
	21		0
	3760		0
	201		1
	2584		0
	236		0
	494		0
	866		1
	2592		0
	1508		1
	101		1
	161		0
	11		0
	416		0
	1469		0
	222		1
	1585		0
	492		1
	202		1
	855		1
	429		0
	1481		0
	1		0
	2582		0
	124		0
	471		1
	329		0
	23		0
	1093		0
	0		0
	174		0
	62		0
	667		0
	57		0
	2047		0
	3950		0
	223		0
	141		0
	1142		0
ACC	211	0
	552	1
	3240	0
	2842	0
	1130	0
	528	0
	383	1
	830	0
	1091	0
	1942		0
	149		0
	2723		0
	1916		0
	2385		1
	1183		0
	1949		0
	1525		0
	1105		1
	1197		1
BLCA	272	1
	2964	0
	2790	0
	272	0
	154	1
	106	1
	242	0
	197	0
	81	1
	1064	1
	33	0
	795	1
	284	0
	593	1
	336	0
	77	0
	106	0
	219	0
	378	0
	166	0
	195	0
	1127	0
	187	0
	197	0
	76	0
	1459	0
	2625	0
	393	1
	41	0
	655	0
	194	0
	495	1
	194	0
	455	1
	819	1
	352	0
	95	0
	0	1
	370	1
	389	0
	88	0
	0	0
	268	0
	90	1
	186	0
	105	0
	170	0
	642	0
	363	0
	209	0
	823	1
	254	1
	274	1
	734	0
	214	0
	455	1
	320	0
	235	0
	1036	1
	134	0
	142	0
	95	0
	271	0
	231	0
	122	1
	147	0
	180	0
	1670	1
	2292	0
	122	0
	34	0
	3989	0
	0	0
	323	0
	18	0
	3364	0
	149	1
	544	1
	319	0
	81	0
	251	1
	111	0
	2555	0
	0	0
	81		0
	982		0
	250		1
	859		1
	2705		0
	1077		1
	294		1
	742		0
	413		1
	237		1
	35		0
	408		1
	81		0
	678		0
	154		1
	224		0
	2		0
	225		0
	640		0
	351		0
	211		1
	1323		0
	719		1
	710		0
	530		1
	454		1
	243		0
	144		1
	1094		0
	2312		0
	76		1
	191		1
	453		1
	467		1
	275		0
	1130		0
	63		0
	64		0
	388		1
	340		1
	65		1
	273		0
	40		0
	15		0
	2		0
	37		0
	49		0
	3989		0
	2293		0
	168		0
	1775		0
	56		1
	1455		0
	955		0
	330		0
	799		0
	625		0
	328		1
	344		1
	209		0
	138		0
	784		0
	1248		0
	1806		0
	1709		0
	477		0
	62		0
	20		0
	1429		0
	294		0
	25		0
	195		0
	67		0
	67		0
	974		0
	322		0
	1511		0
	1178		0
	324		1
	1561		0
	1348		1
	170		0
	612		0
	17		0
	171		0
	690		1
BRCA	144	0
	385	0
	218	0
	770	0
	1994	0
	497	0
	1286	0
	1464	0
	70	0
	45	0
	334	0
	516	0
	126	0
	63	0
	223	0
	1034	0
	2965	1
	1688	1
	175	0
	426	1
	23	0
	0	0
	11	0
	1224	0
	1849	0
	217	0
	396	0
	550	0
	1157	0
	673	0
	292	0
	746	0
	49	0
	3836	0
	225	0
	0	0
	549	0
	991	1
	119	0
	580	0
	1216	0
	5909	0
	804	0
	747	0
	1352	0
	1082	0
	1034	1
	1	0
	344	0
	1339	0
	53	0
	1465	0
	1394	0
	10	0
	0	0
	44	0
	396	0
	13	0
	1633	0
	109	0
	1569	0
	2551	1
	1271	0
	543	0
	14	0
	2763	0
	203	0
	113	0
	36	0
	450	0
	1883	0
	2	0
	268	0
	1481	0
	2127	1
	1623	0
	316	0
	160	0
	48	0
	1154	0
	396	0
	297	0
	29	0
	608	0
	229	0
	755	0
	0	0
	55	0
	553	0
	272	0
	735	0
	1217	0
	1542	0
	921	1
	0	0
	518	0
	1174	1
	0	0
	137	0
	127	0
	586	0
	411	0
	2207	1
	155	0
	1180	0
	2534	1
	160	0
	375	0
	554	0
	372	0
	21	0
	1759	1
	21	0
	15	0
	304	1
	1455	0
	140	0
	1442	0
	64	0
	498	0
	1471	0
	199	0
	1014	0
	210	0
	284	0
	1500	0
	221	0
	380	0
	175	0
	181	0
	196	0
	34	0
	1132	0
	1103	0
	3669	1
	287	0
	2763	1
	588	0
	0	0
	0	0
	172	1
	334	0
	20	0
	141	0
	0	0
	208	0
	2207	1
	267	0
	733	0
	2830	0
	215	0
	38	0
	2009	1
	551	0
	312	0
	1218	0
	4788	0
	14	0
	838	0
	1196	0
	396	0
	0	0
	1001	0
	1642	1
	178	0
	13	0
	304	0
	1688	1
	1485	0
	761	0
	96	0
	10	0
	201	0
	73	0
	1170	0
	2520	1
	313	0
	1148	1
	3409	0
	225	0
	1903	0
	633	0
	267	0
	1080	0
	220	0
	13	0
	2316	0
	743	0
	912	0
	7	0
	241	0
	411	0
	1508	1
	5	0
	20	0
	354	0
	434	0
	1998	0
	959	1
	449	0
	2520	1
	1623	0
	3153	0
	2273	1
	607	0
	1217	0
	192	0
	983	0
	278	0
	10	0
	1888	0
	1730	0
	1793	1
	616	1
	109	0
	3801	0
	1174	1
	227	0
	0	0
	13	0
	421	0
	224	0
	1542	1
	282	0
	72	0
	8	0
	167	0
	662	0
	1120	0
	243	0
	268	0
	379	0
	1363	0
	239	0
	178	0
	739	0
	124	0
	0	0
	1272	1
	1492	0
	1686	0
	134	0
	1965		0
	1173		0
	0		0
	75		0
	116		0
	218		0
	807		0
	224		0
	974		0
	7067		0
	171		0
	2982		0
	147		0
	8		0
	3374		0
	3736		1
	2521		0
	1416		0
	191		0
	10		0
	733		0
	1021		0
	1628		0
	3324		0
	238		0
	0		0
	554		0
	1305		0
	585		0
	31		0
	-7		0
	4840		0
	1519		0
	945		0
	852		0
	841		0
	558		1
	111		0
	121		0
	10		0
	239		1
	30		0
	21		0
	853		0
	1357		0
	57		0
	458		0
	439		0
	274		0
	13		0
	42		0
	2513		0
	461		0
	98		0
	42		0
	325		0
	0		0
	10		0
	477		0
	64		0
	1319		0
	856		0
	30		0
	480		0
	2		0
	169		0
	3941		1
	372		0
	791		0
	319		0
	392		0
	0		0
	1187		0
	34		0
	1590		0
	1572		0
	577		0
	2876		0
	118		0
	867		0
	79		0
	267		0
	593		0
	620		0
	912		1
	1512		0
	241		0
	0		0
	546		0
	1918		0
	352		0
	748		0
	293		0
	136		0
	7		0
	3120		0
	549		0
	516		0
	1750		0
	2619		0
	831		0
	1121		0
	254		0
	2298		0
	714		0
	1950		0
	1299		0
	763		1
	1117		0
	177		0
	1993		1
	162		0
	3827		0
	845		0
	1556		1
	579		0
	3333		0
	22		0
	1127		1
	380		0
	2179		0
	260		0
	573		1
	2097		1
	177		0
	47		0
	806		0
	322		0
	580		0
	35		0
	764		0
	3461		1
	1326		0
	261		0
	19		0
	169		0
	293		0
	825		1
	243		0
	176		0
	273		0
	756		0
	10		0
	125		0
	0		0
	2763		1
	3019		0
	0		0
	81		0
	107		0
	396		0
	12		0
	2359		0
	487		0
	338		0
	6719		0
	551		0
	395		0
	215		0
	0		0
	191		0
	1006		0
	210		0
	196		0
	1550		0
	1310		0
	605		0
	20		0
	665		0
	0		0
	34		0
	463		0
	2		0
	213		0
	151		0
	168		0
	143		0
	1699		1
	230		0
	3126		1
	702		0
	1		0
	298		0
	1350		0
	1519		0
	2576		0
	2750		0
	620		0
	23		0
	10		0
	277		0
	1826		0
	0		0
	392		0
	-7		0
	464		0
	1645		0
	123		0
	3872		0
	1015		0
	120		0
	5749		0
	883		1
	1651		0
	5		0
	170		0
	360		0
	140		0
	322		0
	1386		0
	105		0
	418		0
	1172		0
	639		1
	3088		0
	239		0
	760		0
	10		0
	328		0
	943		0
	2361		1
	671		0
	55		0
	52		0
	7		0
	187		0
	1249		0
	1173		0
	797		0
	677		0
	595		0
	1927		1
	266		1
	9		0
	304		0
	196		0
	254		0
	943		0
	244		0
	2009		1
	3350		0
	2298		0
	6		0
CESC	829	1
	45	0
	279	0
	2305	0
	4385	0
	4385	0
	518	0
	244	0
	4385	0
	40	0
	3509	0
	175	0
	119	0
	45	0
	52	1
	477	1
	4385	0
	951	1
	11	0
	879	0
	1050	0
	883	0
	81	0
	494	1
	1118	1
	65	0
	771	0
	1367	0
	1544	0
	211	0
	3097	1
	1169	0
	1505	0
	4086	1
	2859	1
	617	0
	1186	1
	104	0
	146	0
	350	1
	621	0
	3780	0
	2032	1
	1846	0
	659	1
	125	0
	370	1
	21	0
	25	0
	523	1
	56	0
	636	0
	455	0
	190	0
	104	1
	469	1
	149	0
	306	0
	4385	0
	44	0
	74	1
	60		0
	21		0
	8		0
	156		0
	294		0
	2		0
	978		1
	55		0
	1197		0
	129		0
	2056		0
	1394		1
	491		0
	113		0
	16		0
	27		0
	8		0
	511		0
	3046		1
	1108		0
	4385		0
	118		0
	81		0
	4385		0
	3097		0
	17		0
	2052		1
	168		0
	4385		0
	3		0
	808		0
	50		0
	383		0
	417		0
	9		0
	1582		0
	35		0
	1120		0
	720		0
	642		1
	1507		0
	582		1
	4385		0
	879		1
	132		0
	4		0
	4385		0
	1617		0
	5385		0
	105		0
	302		0
	27		0
	284		1
	1398		0
	596		0
	2383		0
	1791		0
	9		0
	799		0
	12		0
	19		0
	178		0
	66		0
	2128		0
CHOL	170	1
	115	0
	203	0
	627	1
	368	0
	385	1
	155	0
	1079	0
	1485	0
	1070	0
	50		0
	168		0
	26		1
	924		1
	206		0
	98		1
	1079		0
	1220		1
	1939		1
	627		1
	707		0
COAD	367	0
	43	0
	6	0
	362	0
	89	0
	249	0
	241	0
	181	0
	1829	0
	43	0
	47	0
	1031	0
	643	1
	1310	0
	169	0
	56	0
	61	0
	43	1
	2038	0
	203	0
	23	0
	22	0
	0	0
	212	0
	17	0
	122	0
	97	1
	178	0
	1112	0
	16	0
	31		0
	3924		0
	1518		1
	3924		0
	1466		0
	3924		0
	90		0
	3625		0
	387		0
	3924		0
	3924		0
	3423		0
	3924		0
	3920		0
	286		0
	3924		0
	2821		1
	8		0
	1395		0
	894		0
	295		0
	31		0
	230		0
	2775		0
	160		0
	30		0
	254		0
	3924		0
	3924		0
	1200		0
	153		0
	158		0
	1503		1
	61		0
DLBC	380	0
	298	0
	751	0
	6	0
	812	0
	844	0
	887	0
	313	1
	6	0
	3414	0
	433		0
	17		0
	3227		0
	32		0
	35		0
	377		0
	580		0
	911		0
	626		0
	5616		0
	126		0
	2829		0
	608		0
ESCA	0	0
	4	0
	764	1
	112	0
	102	0
	124	0
	189	0
	96	1
	234	0
	265	0
	474	0
	195	0
	342	0
	412	0
	4	0
	42	1
	101	0
	2	0
	189	0
	104	1
	16	0
	1638	0
	20	0
	0	0
	283	1
	245	0
	180	1
	3	0
	101	0
	2	0
	96	0
	79	0
	272	0
	124	0
	724	0
	3	0
	825	0
	1263	1
	195	0
	112	0
	105		0
	34		0
	1098		0
	784		1
	234		0
	551		0
	267		0
	265		0
	88		1
	214		1
	8		0
	266		0
	3714		0
	393		1
	128		1
	115		0
	610		1
	3714		0
	248		0
	951		1
	424		1
	447		0
	0		0
	146		0
	231		1
	0		0
	193		1
	435		1
	935		0
	213		1
	81		1
	1781		1
	900		0
	3714		0
	1378		0
	494		1
	386		1
	18		0
	694		1
	3		0
	154		1
GBMLGG	448	1
	603	1
	953	0
	1448	1
	414	1
	399	1
	395	1
	342	1
	1024	1
	285	0
	317	1
	225	1
	883	1
	1062	1
	160	0
	771	1
	772	1
	1228	0
	222	0
	595	0
	452	0
	165	0
	187	0
	737	1
	37	0
	294	0
	329	1
	485	1
	214	0
	138	1
	466	0
	259	0
	83	1
	98	1
	108	1
	1537	1
	317	1
	828	1
	145	0
	375	1
	225	1
	666	1
	76	1
	133	1
	485	1
	375	0
	33	1
	316	0
	360	1
	394	1
	141	1
	207	0
	286	0
	175	1
	97	1
	360	1
	150	1
	333	1
	380	1
	313	1
	178	1
	1448	1
	548	1
	114	1
	270	1
	4412		1
	426		0
	97		0
	300		0
	658		0
	106		0
	1752		0
	1004		0
	6		0
	1093		0
	142		0
	589		0
	787		0
	900		0
	1540		0
	964		0
	706		0
	238		0
	62		0
	1130		0
	823		0
	979		0
	96		1
	262		0
	287		0
	442		0
	23		0
	125		0
	50		0
	478		0
	467		0
	866		0
	1213		0
	3		0
	8		0
	226		0
	1242		1
	446		0
	979		0
	650		0
	298		0
	1026		0
	268		0
	162		0
	96		0
	70		0
	7		1
	94		0
	7		0
	2149		0
	795		0
	27		0
	654		0
	802		0
	152		0
	320		0
	684		0
	285		0
	3		0
	1644		0
	1371		0
	933		0
	283		0
	124		0
	1045		0
	232		0
	125		0
	128		0
	199		0
	180		0
	2		0
	113		0
	62		0
	954		1
	7		0
	4690		0
	868		0
	118		0
	1544		0
	6		0
	275		0
	199		0
	144		0
	194		0
	1116		0
	0		0
	4		0
	1329		0
	383		0
	854		0
	459		0
	909		0
	2231		0
	7		0
	738		0
	3		0
	165		0
	1868		0
	503		0
	18		0
	1189		0
	52		0
	954		1
	434		0
	4		0
	949		0
	409		0
	2		0
	488		0
	475		0
	1341		0
	72		0
	1147		0
	7		0
	343		0
	578		1
	202		0
	23		0
	2549		0
	241		1
	52		0
	286		0
	3		0
	15		0
	13		0
	321		0
	1891		1
	175		0
	210		0
	18		0
	178		1
	50		0
	7		0
	396		0
	294		0
	106		0
	2649		0
	114		0
	146		0
	55		0
	67		0
	738		0
	396		0
	247		0
	856		0
	1337		0
	187		0
	787		0
	225		0
	143		0
	597		0
	285		0
	4		0
	1006		0
	90		0
	160		0
	14		0
	554		0
	160		0
	7		0
	3		0
	526		0
	109		0
	365		0
	502		0
	1472		0
	10		0
	854		0
	697		0
	744		0
	125		0
	5		0
	3		0
	7		0
	914		0
	8		0
	1032		0
	192		0
	494		0
	599		0
	144		0
	955		0
	89		0
	174		0
	121		0
	770		0
	705		0
	160		0
	671		0
	103		0
	2702		0
	0		0
	-1		0
	3156		0
	162		1
	469		0
	938		0
	3		0
	166		0
	498		0
	378		0
	1800		0
	214		0
	240		1
	13		0
	4		0
	434		0
	815		0
	184		0
	1359		0
	249		0
	447		0
	547		0
	139		0
	698		0
	7		0
	609		0
	2208		0
	467		0
	8		0
	5		0
	993		0
	-1		0
	1897		0
	126		0
	6		0
	124		0
	9		0
	908		0
	6		0
	237		0
	77		0
	240		0
	122		0
	147		0
	215		0
	179		0
	860		0
	372		0
	319		0
	1806		0
	491		0
	245		1
	2860		0
	5		0
	294		0
	233		0
	90		0
	127		0
	1011		1
	128		0
	103		0
	301		0
	915		0
	119		0
	547		0
	139		0
	82		0
	-1		0
	316		1
	610		0
	328		0
	159		0
	283		0
	153		0
	322		0
	1504		0
	411		0
	221		0
	74		0
HNSC	102	0
	256	1
	279	0
	898	0
	1440	0
	3497	0
	6417	1
	193	0
	913	0
	436	1
	250	0
	413	0
	216	0
	2717	1
	479	0
	228	0
	15	0
	1191	0
	540	0
	2327	0
	207	0
	3381	0
	289	0
	183	1
	1671	1
	46	0
	25	0
	908	0
	5	0
	930	0
	1152	0
	310	0
	578	0
	901	0
	35	0
	279	1
	4760	1
	392	0
	867	0
	1641	1
	1028	0
	1036	0
	423	0
	98	0
	646	0
	380	1
	415	1
	606	1
	379	0
	2562	0
	282	1
	153	0
	335	0
	797	0
	242	0
	1718	1
	1636	0
	3381	0
	2878	0
	151	1
	548	1
	666	1
	954	0
	484	0
	1748	1
	76	1
	194	0
	1663	0
	3059	1
	274	1
	1747	0
	1077	0
	144	1
	907	0
	129	1
	113	0
	3837	0
	5	0
	166	1
	350	0
	342	1
	2663	0
	564	1
	443	0
	1099	0
	187	0
	2732	0
	406	1
	862	1
	546	1
	1444	0
	311	0
	190	0
	202	0
	56	1
	14	0
	240	0
	179	0
	412	0
	851	0
	1398	1
	142	1
	14	0
	815	0
	303	0
	1591	1
	1461	0
	154	0
	759	0
	325	0
	638	0
	4	0
	15	0
	3930		0
	37		0
	393		0
	140		0
	307		0
	483		0
	986		0
	3059		1
	424		0
	506		1
	495		1
	613		0
	142		0
	292		1
	268		1
	1153		0
	209		1
	383		0
	106		0
	1652		0
	687		0
	324		0
	368		0
	750		0
	217		1
	276		1
	471		0
	259		0
	354		0
	579		0
	111		0
	223		0
	216		0
	360		0
	367		0
	405		0
	670		0
	173		1
	33		0
	462		1
	695		1
	0		0
	182		0
	156		0
	214		0
	10		0
	112		1
	82		1
	479		1
	1081		1
	548		0
	447		0
	477		0
	403		0
	64		0
	464		1
	436		0
	3497		0
	439		0
	993		1
	58		0
	218		0
	278		0
	308		0
	1466		1
	201		0
	157		0
	1266		0
	692		0
	13		0
	146		0
	110		0
	1969		0
	244		0
	4856		1
	49		0
	1459		1
	608		0
	-2		0
	146		0
	429		0
	846		0
	2		1
	317		1
	224		0
	146		0
	392		0
	24		0
	0		0
	545		1
	294		0
	395		1
	43		0
	194		1
	2064		1
	413		0
	631		1
	543		1
	236		0
	513		0
	2002		1
	240		0
	428		0
	0		0
	527		0
	225		0
	330		1
	3		0
	13		0
	232		0
	272		0
	653		0
	1337		0
	338		0
LIHC	129	1
	564	0
	203	0
	352	0
	31	0
	3258	0
	1144	0
	1008	0
	843	0
	31	1
	409	0
	987	0
	555	1
	391	0
	2258	0
	230	0
	153	1
	194	1
	3258	0
	602	0
	19	0
	4	0
	558	1
	2532	1
	195	1
	1030	0
	6	0
	959	0
	180	0
	9	1
	394	1
	412	1
	2442	0
	183	0
	2141	0
	2456	1
	1560	1
	1149	1
	2018	0
	1867	0
	52	1
[truncated: 2,359 more rows]

## Sheet: Fig. 1c
Fig. 1c
CD276+mTORC1
0 = alive, 1 = dead
	Time (days)	high CD276 high mTORC1	low CD276 low mTORC1
KIPAN	16	0
	1625	0
	2839	0
	204	0
	630	0
	885	1
	68	1
	1070	0
	1496	0
	1125	0
	1531	0
	1883	0
	1876	0
	1499	0
	2429	0
	13	0
	151	0
	1314	0
	215	0
	341	0
	1943	0
	617	0
	674	0
	2017	0
	620	0
	1590	1
	1739	0
	1516	0
	775	0
	93	1
	1165	0
	24	0
	336	1
	1856	0
	910	0
	15	0
	248	0
	20	0
	1620	1
	3010	0
	0	0
	2460	0
	1355	0
	197	0
	2085	0
	1853	0
	1128	0
	1200	1
	1536	0
	162	0
	342	1
	1520	0
	2256	1
	1558	0
	245	1
	137	1
	697	1
	2279	0
	572	1
	957	0
	362	1
	102	0
	141	0
	2172	0
	2816	0
	1385	0
	727	1
	646	1
	270	1
	2	1
	1126	0
	1726	0
	2180	0
	166	0
	1257	0
	2	0
	387	0
	32	0
	22	0
	224	1
	571	1
	1516	0
	603	0
	104	0
	4	0
	927	1
	1854	0
	1913	1
	5559	0
	1943	0
	1097	0
	757	0
	480	1
	122	1
	27	0
	952	1
	2308	0
	1378	1
	1463	1
	329	1
	878	1
	2948		0
	1491		0
	2881		0
	1307		0
	1590		1
	2378		0
	311		1
	3322		0
	2799		0
	1558		0
	1599		0
	1938		0
	511		0
	574		1
	232		0
	29		0
	1629		0
	1794		0
	693		0
	2430		0
	2426		0
	552		1
	224		1
	181		0
	562		1
	617		0
	258		0
	2781		0
	219		0
	341		0
	679		1
	166		1
	280		0
	1691		0
	722		1
	788		0
	2639		0
	233		0
	1668		0
	377		0
	2727		0
	793		1
	2226		0
	108		0
	480		1
	0		0
	7		0
	714		0
	561		1
	73		1
	262		0
	18		0
	84		0
	2299		1
	263		0
	1468		1
	1739		0
	1125		0
	683		1
	2830		1
	270		1
	1345		0
	311		1
	373		0
	1177		0
	3322		0
	41		1
	2064		0
	1337		1
	685		0
	946		1
	1547		0
	10		0
	1620		1
	2358		0
	1217		0
	2566		0
	1168		0
	4311		0
	2017		0
	218		0
	19		0
	1306		1
	330		1
	586		0
	412		0
	579		0
	53		0
	1060		0
	2575		0
	330		0
	2609		0
	1011		0
	76		0
	574		1
	10		0
	1955		0
	4		0
	3760		0
	161		0
	1585		0
	855		1
	2582		0
ACC	830	0
	1414	0
	125	1
	1924	0
	1541	0
	1677		1
	579		1
	1949		0
	1105		1
	1197		1
BLCA	197	0
	336	0
	495	1
	194	0
	90	1
	642	0
	209	0
	1036	1
	142	0
	122	1
	147	0
	180	0
	1670	1
	3364	0
	319	0
	81	0
	2991	0
	81	1
	583	0
	139	0
	62	1
	26	0
	129	0
	590	1
	493	0
	565	1
	63	0
	118	1
	178	0
	593	1
	276	0
	253	0
	1604	0
	575	1
	55	0
	92	1
	1108	0
	173	1
	4670	0
	154	1
	253	1
	372	0
	209		0
	380		0
	16		0
	665		0
	795		1
	376		0
	3		0
	3		0
	1370		0
	1538		0
	359		0
	218		0
	125		0
	460		0
	4670		0
	206		1
	1971		1
	921		0
	304		0
	13		0
	1029		0
	4		0
	273		1
	4670		0
	180		0
	208		0
	646		0
	467		1
	14		0
	20		0
	93		0
	19		1
	262		1
	294		1
	530		1
	2312		0
	467		1
	275		0
	273		0
	2		0
	49		0
	4670		0
	625		0
	25		0
BLCA	197	0
	336	0
	495	1
	194	0
	90	1
	642	0
	209	0
	1036	1
	142	0
	122	1
	147	0
	180	0
	1670	1
	3364	0
	319	0
	81	0
	2991	0
	81	1
	583	0
	139	0
	62	1
	26	0
	129	0
	590	1
	493	0
	565	1
	63	0
	118	1
	178	0
	593	1
	276	0
	253	0
	1604	0
	575	1
	55	0
	92	1
	1108	0
	173	1
	4670	0
	154	1
	253	1
	372	0
	209		0
	380		0
	16		0
	665		0
	795		1
	376		0
	3		0
	3		0
	1370		0
	1538		0
	359		0
	218		0
	125		0
	460		0
	4670		0
	206		1
	1971		1
	921		0
	304		0
	13		0
	1029		0
	4		0
	273		1
	4670		0
	180		0
	208		0
	646		0
	467		1
	14		0
	20		0
	93		0
	19		1
	262		1
	294		1
	530		1
	2312		0
	467		1
	275		0
	273		0
	2		0
	49		0
	4670		0
	625		0
	25		0
BRCA	1014	0
	1120	0
	1339	0
	608	0
	20	0
	11	0
	181	0
	673	0
	498	0
	7	0
	5950	0
	1481	0
	3836	0
	13	0
	2763	0
	1633	0
	55	0
	1688	1
	241	0
	1271	0
	63	0
	2273	1
	5	0
	113	0
	1759	1
	1034	1
	1849	0
	140	0
	1034	0
	220	0
	278	0
	1196	0
	215	0
	385	0
	588	0
	175	0
	1442	0
	175	0
	5950	0
	304	1
	160	0
	5950	0
	137	0
	10	0
	1994	0
	109	0
	36	0
	203	0
	21	0
	516	0
	1217	0
	313	0
	72	0
	3801	0
	1082	0
	735	0
	746	0
	1218	0
	375	0
	5950	0
	268	0
	743	0
	1272	1
	13	0
	396	0
	1464	0
	1217	0
	201	0
	126	0
	1888	0
	192	0
	2551	1
	396	0
	45	0
	551	0
	53	0
	292	0
	518	0
	5950	0
	2207	1
	178	0
	2	0
	396	0
	1154	0
	217	0
	1998	0
	1174	1
	210	0
	13	0
	282	0
	144	0
	224	0
	218	0
	29	0
	1793	1
	434	0
	284	0
	733	0
	983	0
	10	0
	5909	0
	229	0
	268	0
	1883	0
	3153	0
	2316	0
	172	1
	344	0
	1352	0
	1103	0
	1216	0
	64	0
	0	0
	607	0
	312	0
	0	0
	124	0
	633	0
	199	0
	225	0
	2298		0
	3126		1
	3374		0
	1965		0
	3872		0
	791		0
	1556		1
	7		0
	328		0
	81		0
	273		0
	943		0
	5950		0
	57		0
	5950		0
	1021		0
	480		0
	266		1
	0		0
	2179		0
	162		0
	3324		0
	748		0
	9		0
	458		0
	191		0
	1350		0
	261		0
	31		0
	8		0
	55		0
	585		0
	5950		0
	595		0
	241		0
	1416		0
	974		0
	1550		0
	806		0
	140		0
	1993		1
	244		0
	-7		0
	13		0
	293		0
	10		0
	42		0
	677		0
	5950		0
	756		0
	2619		0
	912		1
	293		0
	883		1
	487		0
	187		0
	1645		0
	319		0
	392		0
	168		0
	171		0
	2		0
	1173		0
	1512		0
	360		0
	580		0
	579		0
	254		0
	1173		0
	230		0
	5950		0
	3736		1
	121		0
	213		0
	4840		0
	2750		0
	1927		1
	733		0
	3827		0
	1015		0
	845		0
	841		0
	7		0
	1651		0
	338		0
	1299		0
	1249		0
	516		0
	75		0
	20		0
	2876		0
	1572		0
	1121		0
	1187		0
	1386		0
	2097		1
	304		0
	760		0
	665		0
	764		0
	105		0
	352		0
	260		0
	477		0
	1172		0
	1918		0
	2359		0
	1326		0
	3333		0
	807		0
	12		0
	1117		0
	2009		1
	6719		0
	2513		0
	2982		0
	1628		0
	3019		0
	123		0
	147		0
	461		0
CESC	829	1
	211	0
	146	0
	190	0
	1186	1
	52	1
	5385	0
	523	1
	279	0
	771	0
	455	0
	469	1
	56	0
	125	0
	119	0
	636	0
	2305	0
	11	0
	25	0
	1118	1
	659	1
	104	0
	1367	0
	1846	0
	45	0
	2032	1
	3097	1
	4385	0
	494	1
	879	0
	621	0
	66		0
	491		0
	1398		0
	21		0
	978		1
	8		0
	720		0
	3097		0
	5385		0
	1507		0
	113		0
	8		0
	417		0
	16		0
	511		0
	5385		0
	5385		0
	81		0
	2383		0
	27		0
	168		0
	60		0
	27		0
	2052		1
	808		0
	129		0
	1108		0
	879		1
	302		0
	19		0
	9		0
	3046		1
	9		0
CHOL	10	0
	339	1
	741	1
	1402	1
	1976	0
	271		1
	168		0
	98		1
	1079		0
	1939		1
	627		1
COAD	367	0
	43	0
	6	0
	362	0
	89	0
	249	0
	241	0
	181	0
	1829	0
	43	0
	47	0
	1031	0
	643	1
	1310	0
	169	0
	56	0
	61	0
	43	1
	2038	0
	203	0
	23	0
	22	0
	0	0
	212	0
	17	0
	122	0
	97	1
	178	0
	1112	0
	16	0
	31		0
	3924		0
	1518		1
	3924		0
	1466		0
	3924		0
	90		0
	3625		0
	387		0
	3924		0
	3924		0
	3423		0
	3924		0
	3920		0
	286		0
	3924		0
	2821		1
	8		0
	1395		0
	894		0
	295		0
	31		0
	230		0
	2775		0
	160		0
	30		0
	254		0
	3924		0
	3924		0
	1200		0
	153		0
	158		0
	1503		1
	61		0
DLBC	751	0
	812	0
	3414	0
	380	0
	6	0
	608		0
	580		0
	626		0
	2829		0
	911		0
	126		0
ESCA	279	1
	764	1
	474	0
	342	0
	4	0
	2	0
	104	1
	16	0
	20	0
	283	1
	2	0
	124	0
	724	0
	10	0
	211	0
	131	1
	0	0
	0	0
	3	0
	0	0
	437		0
	1641		0
	107		0
	558		1
	1599		1
	47		1
	593		0
	309		0
	236		1
	226		1
	105		0
	88		1
	8		0
	393		1
	610		1
	447		0
	213		1
	1781		1
	900		0
	3714		0
	1378		0
GBMLGG	448	1
	603	1
	953	0
	1448	1
	414	1
	399	1
	395	1
	342	1
	1024	1
	285	0
	317	1
	225	1
	883	1
	1062	1
	160	0
	771	1
	772	1
	1228	0
	222	0
	595	0
	452	0
	165	0
	187	0
	737	1
	37	0
	294	0
	329	1
	485	1
	214	0
	138	1
	466	0
	259	0
	83	1
	98	1
	108	1
	1537	1
	317	1
	828	1
	145	0
	375	1
	225	1
	666	1
	76	1
	133	1
	485	1
	375	0
	33	1
	316	0
	360	1
	394	1
	141	1
	207	0
	286	0
	175	1
	97	1
	360	1
	150	1
	333	1
	380	1
	313	1
	178	1
	1448	1
	548	1
	114	1
	270	1
	1341		0
	1147		0
	2549		0
	241		1
	1891		1
	175		0
	178		1
	396		0
	106		0
	2649		0
	67		0
	247		0
	856		0
	1337		0
	187		0
	787		0
	597		0
	285		0
	1006		0
	554		0
	160		0
	109		0
	365		0
	502		0
	1472		0
	854		0
	697		0
	125		0
	3		0
	7		0
	914		0
	1032		0
	192		0
	599		0
	144		0
	770		0
	103		0
	2702		0
	-1		0
	3156		0
	938		0
	166		0
	498		0
	240		1
	815		0
	249		0
	2208		0
	993		0
	-1		0
	1897		0
	237		0
	77		0
	147		0
	860		0
	1806		0
	245		1
	2860		0
	294		0
	90		0
	127		0
	1011		1
	301		0
	915		0
	119		0
	139		0
	-1		0
	316		1
	610		0
	283		0
	153		0
	1504		0
	411		0
HNSC	256	1
	279	0
	1191	0
	289	0
	578	0
	901	0
	380	1
	606	1
	282	1
	242	0
	3381	0
	151	1
	954	0
	76	1
	3059	1
	144	1
	907	0
	3837	0
	5	0
	564	1
	443	0
	202	0
	56	1
	14	0
	412	0
	360	1
	14	1
	65	1
	202	0
	1315	0
	352	1
	514	0
	156	0
	194	0
	972	0
	64	1
	133	0
	2161	0
	129	1
	168	0
	1444	0
	217	1
	1134	1
	789	1
	325	0
	178	0
	295	1
	135	0
	1000	0
	0	0
	210	0
	427	1
	1007	0
	112	0
	985	0
	218	1
	245		0
	1289		1
	171		1
	506		1
	290		0
	602		1
	361		1
	1093		1
	64		1
	215		1
	106		0
	523		0
	156		0
	76		1
	2166		1
	997		0
	6		0
	457		0
	310		0
	194		1
	2900		1
	1120		0
	721		0
	403		1
	234		0
	675		1
	1184		0
	680		0
	910		0
	111		0
	1095		0
	519		0
	2570		1
	393		0
	307		0
	986		0
	3059		1
	324		0
	217		1
	223		0
	367		0
	405		0
	182		0
	10		0
	403		0
	3497		0
	278		0
	146		0
	429		0
	2		1
	224		0
	294		0
	395		1
	43		0
	2064		1
	3497		0
	225		0
	330		1
LIHC	129	1
	203	0
	352	0
	31	0
	987	0
	555	1
	4	0
	6	0
	9	1
	394	1
	412	1
	183	0
	7	0
	743	0
	1135	1
	693	0
	171	1
	639	1
	6	0
	12	0
	9	0
	1036	0
	433	0
	1582	0
	452	1
	711	1
	113	0
	265	0
	410	1
	1175	0
	468	0
	1823	0
	6	0
	473	0
	409	0
	643	1
	328	0
	2849		0
	808		0
	204		0
	1210		1
	827		1
	373		1
	476		0
	1505		0
	27		1
	2849		0
	334		0
	2849		0
	243		0
	433		0
	1291		0
	2849		0
	419		1
	295		0
	693		1
	10		0
	553		0
	428		0
	407		0
	243		0
	302		0
	16		1
	180		0
	2131		1
	1618		0
	269		0
	469		1
	556		1
	115		1
	381		1
	63		0
	291		0
	283		1
	1788		0
	1718		0
	130		0
	259		0
	300		0
	386		0
	136		0
	252		0
LUAD	34	0
	11	0
	1686	0
	48	0
	987	1
	529	0
	9	0
	0	0
	70	0
	1600	1
	38	0
	11	0
	1293	1
	4	0
	28	0
	141	0
	480	0
	166	0
	460	1
	302	0
	761	0
	349	0
	1265	1
	1209	1
	83	0
	114	0
	246	0
	1170	0
	19	0
	133	0
	246	0
	460	1
	964	0
	47	0
	373	0
	422	0
	255	0
	213	0
	244	1
	31	0
	25	0
	1235	1
	434	1
	6443	0
	39	0
	43	0
	890	0
	182	0
	269	0
	9	0
	253	0
	1501	1
	257	1
	11	0
	1258	1
	224	0
	1379	1
	44		0
	582		1
	1229		1
	35		0
	146		0
	181		0
	77		0
	2681		1
	3		0
	237		1
	148		0
	2360		0
	578		0
	3		0
	444		1
	1476		0
	299		0
	282		0
	105		0
	418		0
	257		1
	103		0
	3755		0
	225		0
	607		0
	91		1
	1475		0
	610		0
	2318		1
	731		1
	35		0
	15		0
	14		0
	6443		0
	457		1
	129		0
	1081		1
	1189		0
	354		1
	6443		0
	881		0
	62		0
	905		1
	586		1
	418		0
	6443		0
	297		0
	189		1
	1314		0
	39		0
	10		0
	252		0
	1043		1
	1728		0
	926		0
	156		0
	1		0
	1015		0
	519		0
	31		0
	1375		0
	26		0
	264		0
	1499		1
	6443		0
	21		0
	575		0
LUSC	183	0
	4	0
		0
	92	1
	413	0
	2680	1
	2639	1
	55	0
	38	0
	3	0
	378	0
	962	1
	54	0
	169	0
	1686	0
	1342	0
	54	0
	2130	0
	0	0
	1067	1
	1311	0
	166	1
	396	0
	16	0
	60	0
	63	0
	1456	0
	889	0
	166	0
	22	0
	383	1
		0
		1
	35	0
	2500	0
	3166	0
	193	0
	31	0
	1655	1
	202	0
	667	1
	345	1
	699	0
	166	1
	0	0
	29	0
	63	0
	693	0
	85	0
	189	0
	17	0
	1399	0
	55	0
	699	0
	198	1
	428	0
	122		0
	207		0
	128		0
	826		1
	964		0
	52		1
	4299		0
	99		0
	3600		1
	1286		0
	13		0
	3600		0
	2133		1
	730		0
	140		0
	769		0
	707		0
	180		1
	1713		1
	2086		1
	3644		0
	2170		1
	1006		1
	1113		0
	235		0
	994		0
	15		0
	908		0
	178		0
	146		0
	269		0
	111		0
	418		1
	789		0
	1973		0
	2099		0
	30		0
	47		1
	18		0
	30		0
	227		0
	46		0
	2737		0
	122		0
	1161		1
	103		0
	358		1
	238		0
	38		0
	578		0
	448		1
	1548		0
	1656		1
	345		1
	3600		1
	247		0
MESO	39	1
	843	1
	501	0
	255	1
	142	1
	844	1
	591	1
	563	1
	499	0
	1316		0
	709		1
	789		1
	1426		0
	803		0
	133		1
	1575		0
	414		1
	1299		0
OV	2049	1
	128	0
	181	0
	396	1
	568	1
	2661	0
	518	1
	147	0
	857	1
	1891	1
	176	0
	1583	1
	1757	1
	1233	0
	1088	1
	684	0
	637	1
	1562	1
	1369	1
	197	1
	783	0
	168	0
	1799	1
	1329	1
	644	0
	663	1
	277	0
	506	1
	1844	0
	627	1
	3825	0
	1721	1
	36		1
	2148		1
	81		0
	1646		1
	547		0
	163		0
	145		0
	820		1
	919		1
	772		0
	1815		1
	2661		0
	1354		1
	728		1
	98		0
	1157		1
	1296		0
	92		1
	2621		1
	190		0
	1919		0
	1091		1
	515		1
	1123		1
	547		1
	1024		1
	262		0
	1032		1
	8		1
	420		0
PAAD	224	1
	598	1
	229	0
	361	0
	188	0
	951	0
	910	0
	160	0
	120	1
	166	0
	330	0
	851	0
	179	0
	476	1
	4	0
	181	0
	219	1
	1436		0
	967		0
	1164		0
	914		0
	127		0
	8		0
	12		1
	334		1
	1		0
	484		0
	397		0
	300		0
	485		1
	473		1
	511		1
	1854		0
	603		0
	181		0
	1834		0
	7		0
	859		0
PCPG	1791	0
	357	0
	730	0
	38	0
	346	0
	730	0
	109	0
	69	0
	527	0
	211	0
	9219	0
	399	0
	55	0
	2822	0
	405		0
	840		0
	3269		0
	611		0
	405		0
	302		0
	218		0
	2983		0
	215		0
	1065		0
	3362		0
	2161		0
	41		0
PRAD	62	0
	1395	0
	412	0
	209	0
	1659	0
	295	0
	62	0
	1973	0
	636	0
	1621	0
	62	0
	1491	0
	395	0
	167	0
	589	0
	995	0
	2328	0
	54	0
	51	0
	882	0
	67	0
	422	0
	560	0
	738	0
	28	0
	72	0
	1572	0
	637	0
	91	0
	1776	0
	350	0
	31	0
	1776	0
	512	0
	29	0
	1117	0
	512	0
	112	0
	72	0
	1359	0
	503	0
	98	0
	972	0
	299	0
	213	0
	60	0
	295	0
	637	0
	1338	0
	308	0
	393	0
	842	0
	91	0
	4604	0
	60	0
	2859		0
	98		0
	1259		0
	775		0
	868		0
	621		0
	1559		0
	926		0
	1184		0
	1014		0
	554		0
	79		0
	405		0
	664		0
	196		0
	150		0
	68		0
	846		0
	459		0
	2315		0
	922		0
	1061		0
	148		0
	457		0
	850		0
	216		0
	1949		0
	278		0
	1237		0
	212		0
	958		0
	821		0
	1033		0
	972		0
	62		0
	2037		0
	1109		0
	203		0
	132		0
	1608		0
	851		0
	63		0
	917		0
	211		0
	121		0
	1961		0
	1375		0
	913		0
	1254		0
	1332		0
	804		0
	64		0
	81		0
	53		0
	57		0
	66		0
	24		0
READ	2396	0
	66	0
	595	0
	250	0
	31	0
	212	0
	425	0
	2396	0
	62	0
	194	0
	16	0
	224		0
	232		0
	30		0
	1741		1
	2396		0
	14		0
	121		0
	1566		1
	2396		0
	285		0
SARC	154	0
	591	1
	14	0
	1521	0
	108	0
	367	1
	253	0
	434	0
	26	0
	550	1
	638	0
	707	0
	908	0
	62	0
	221	0
	587	0
	2144	0
	200	1
	818	0
	160	0
	22	0
	51	0
	584	0
	2324	1
	1049	1
	3635	0
	1771	0
	35	1
	33		0
	349		0
	1863		0
	2181		0
	576		0
	102		0
	314		0
	550		1
	768		0
	15		0
	1722		1
	22		0
	42		0
	275		0
	876		0
	2181		0
	1548		0
	928		0
	1686		0
	1104		0
	2263		0
	996		0
	261		1
	2297		0
	296		1
	1321		0
	499		0
	14		0
SKCM	5318	1
	4222	1
	697	0
	1438	1
	295	1
	10	0
	979	0
	1544	1
	477	0
	2326	0
	79	1
	1807	0
	263	0
	196	1
	412	1
	52	0
	2369	0
	918	0
	731	0
	5218	0
	59	0
	4634	1
	4830	0
	151	1
	4719	0
	347	1
	730	1
	1441	1
	1478	1
	11	0
	104	0
	470	1
	698	1
	4757	0
	1701	0
	595	0
	1665	0
	1513	0
	1910	1
	7	0
	435	0
	4601	1
	4504	0
	2717	0
	6176	0
	1446	0
	133	0
	2443	0
	5318		0
	15		0
	27		0
	9		0
	1709		0
	2367		0
	1329		0
	6138		0
	5318		0
	5318		0
	938		1
	975		0
	15		0
	2746		0
	1410		0
	1026		1
	1010		0
	1410		0
	464		0
	710		1
	518		1
	9		0
	854		1
	12		0
	353		0
	8		0
	14		0
	-2		0
	420		0
	549		1
	93		0
	31		0
	5536		0
	1038		0
	2028		1
	14		0
	270		1
	12		0
	1654		0
	1446		0
	821		1
	305		0
	659		1
	5318		0
	1429		1
	1483		0
	307		0
	4403		0
	13		0
STAD	21	0
	21	0
	8	1
	36	0
	432	0
	224	0
	26	0
	3720	1
	426	1
	160	0
	0	0
	174	1
	712	1
	53	0
	542	0
	41	0
	5	0
	275	1
	25	0
	3720	0
	3720	0
	89	0
	342	1
	41	0
	24	0
	457	1
	29	0
	15	0
	24	0
	4	0
	23	0
	31	0
	0	0
	25	0
	1153	1
	3	0
	131	0
	12	0
	3720	0
	33	0
	1083	0
	124	0
	946	0
	35	0
	543	1
	30		1
	1219		0
	30		0
	183		0
	32		0
	1980		0
	3720		1
	198		0
	3720		0
	8		0
	319		0
	434		0
	122		1
	669		1
	3720		0
	268		0
	270		0
	30		0
	1674		0
	3720		0
	31		0
	4		0
	7		0
	52		1
	21		0
	289		1
	342		0
	577		0
	3		0
	38		0
	17		0
	259		1
	46		0
	3720		0
	3720		0
	1148		0
	243		1
	122		0
	3720		0
	35		0
	18		0
	15		0
	429		0
	23		0
	225		0
	1703		0
	185		1
STES	764	1
	21	0
	283	1
	20	0
	245	0
	104	1
	2	0
	724	0
	16	0
	432	0
	2	0
	474	0
	36	0
	8	1
	3720	1
	21	0
	224	0
	4	0
	124	0
	10	0
	211	0
	342	0
	2	0
	542	0
	104	1
	131	1
	160	0
	3	0
	26	0
	0	0
	174	1
	3	0
	650	1
	3720	0
	3720	0
	275	1
	712	1
	53	0
	2	0
	89	0
	3720	0
	5	0
	426	1
	157	1
	25	0
	232	1
	509	0
	457	1
	2	0
	24	0
	41	0
	0	0
	23	0
	402	0
	24	0
	3720	0
	342	1
	1117	0
	131	0
	1153	1
	279	1
	12		0
	309		0
	21		0
	641		1
	30		1
	183		0
	236		1
	215		1
	570		1
	593		0
	6		0
	1599		1
	1980		0
	32		0
	434		0
	8		0
	3720		1
	4		0
	107		0
	3720		0
	88		1
	105		0
	393		1
	122		1
	1674		0
[truncated: 272 more rows]

## Sheet: Fig. 1d
Fig. 1d
CD276
Overall	BLCA	BRCA	KIRC	GBM	HNSC	LGG	LIHC	LUSC	OV	SKCM	STES
1.058	0.7483	0.3667	1.11	1.903	0.6321	1.515	0.7158	0.5913	0.6004	0.7347	0.8388
1.223	1.303	0.6254	1.644	3.982	1.155	2.703	1.308	0.9695	0.9466	1.173	1.39
1.416	2.323	1.03	2.454	8.784	2.117	5.037	2.411	1.5885	1.493	1.865	2.314

## Sheet: Fig. 1e
Fig. 1e
mTORC1
Overall	BLCA	BRCA	KIRC	GBM	HNSC	LGG	LIHC	LUSC	OV	SKCM	STES
0.7917	0.6424	1.058	0.2958	0.4467	0.4334	0.3827	0.4848	0.8747	0.6215	0.3771	0.6761
0.9234	1.142	1.827	0.4603	0.8305	0.7187	0.7418	0.817	1.428	1.018	0.6589	1.137
1.077	1.999	3.21	0.7012	1.551	1.195	1.422	1.366	2.333	1.678	1.114	1.889

## Sheet: Fig. 1f
Fig. 1f
CD276+mTORC1
Overall	BLCA	BRCA	KIRC	GBM	HNSC	LGG	LIHC	LUSC	OV	SKCM	STES
0.993	0.6467	0.7379	0.6515	0.6302	0.6321	1.176	0.5557	0.4975	0.3986	0.5305	0.844
1.231	1.411	1.761	1.154	1.725	1.155	2.776	1.259	1.087	0.7649	1.117	1.738
1.527	3.232	4.253	2.046	5.168	2.117	7.275	2.855	2.323	1.473	2.461	3.567

## Sheet: Fig. 1h
Fig. 1h
B7-H3 immunoreactivity score	pS6 immunoreactivity score
2	6
4	4
3	12
2	4
1	0
3	8
2	2
9	0
12	12
0	9
12	8
12	4
12	12
8	12
12	8
6	12
12	12
12	0
8	3
12	6
4	2
12	12
12	8
12	12
12	12
12	12
8	8
8	8
8	8
8	8
12	12
4	12
8	3
4	4
4	12
12	12
4	0
12	6
12	8
12	8
4	12
12	12
12	6
8	3
12	12
12	4
12	8
12	3
9	12
12	6
4	4
12	0
8	6
12	6
4	8
12	12
0	8
4	3
3	3
8	0
12	4
8	8
4	4
6	12
12	0
4	6
12	9
6	6
6	4
12	8
4	8
12	12
2	0
12	4
8	3
12	6
12	0
8	12
12	8
8	12
8	6
12	12
12	12
8	12
8	6
12	12
6	0
0	0
12	2
8	8
8	8
4	0
0	0
4	12
8	8
8	6
4	8
2	2
8	12
12	6
8	4
12	8
8	2
3	12
3	6
6	0
8	8
0	6
12	6
8	2
9	0
12	12
3	3
12	4
4	12
8	12
4	4
0	0
4	0
12	2
12	4
3	3
6	0
2	2
8	8
4	2
12	12
4	4
12	0
8	0

## Sheet: Fig. 1j
Fig. 1j
B7-H3 immunoreactivity score	pS6K (T389) immunoreactivity score
2	2
4	2
3	2
2	6
1	1
3	4
2	1
9	0
12	2
0	6
12	6
12	6
12	6
8	6
12	12
6	4
12	9
12	2
8	4
12	3
4	4
12	3
12	2
12	2
12	6
12	2
8	6
8	2
8	2
8	2
12	6
4	2
8	3
4	6
4	6
12	2
4	8
12	12
12	12
12	8
4	9
12	12
12	12
8	6
12	12
12	6
12	3
12	2
9	3
12	6
4	3
12	2
8	6
12	3
4	6
12	4
0	2
4	2
3	3
8	3
12	3
8	6
4	3
6	3
12	0
4	3
12	2
6	0
6	9
12	3
4	3
12	3
2	1
12	3
8	3
12	8
12	3
8	6
12	12
8	9
8	3
12	3
12	3
8	9
8	1
12	0
6	3
0	1
12	12
8	0
8	0
4	0
0	1
4	9
8	4
8	0
4	3
2	4
8	9
12	2
8	0
12	0
8	0
3	4
3	4
6	0
8	0
0	3
12	3
8	0
9	0
12	3
3	0
12	4
4	3
8	3
4	0
0	3
4	6
12	0
12	4
3	6
6	2
2	6
8	4
4	4
12	3
4	3
12	0
8	0

## Sheet: Fig. 1k
Fig. 1k
C1 - Wound Healing	C2 - IFN-γ dominant	C3 - Inflammatory	C4 - Lymphocyte Depleted	C5 - Immunologically Quiet	C6 - TGF-β dominant
0.245067	-0.166232	0.240971	0.216654	0.0682909	-0.0982961
0.339879	0.19665	0.0859477	0.193081	-0.286867	-0.0188029
0.0606449	0.0567406	0.0681769	0.17051	0.178412	-0.132163
0.00390661	-0.160485	0.0248038	0.161894	0.238515	0.0621698
0.124699	-0.271657	-0.0503302	0.158389	-0.0193466	0.334428
-0.0366006	-0.117196	-0.0726235	0.147287	0.00333593	0.0131811
0.109553	0.0705	-0.0805975	0.145731	0.0859213	0.0497852
0.129177	-0.131813	-0.109214	0.137001	-0.0843433	0.1443
0.0269715	-0.0611326	-0.120349	0.099746	-0.263517	0.0187371
-0.0183883	0.00947217	-0.131559	0.0980713	-0.256149	-0.0048483
-0.079379	-0.37254	-0.140582	0.0666835	-0.210926	0.105759
-0.051185	0.196966	-0.170185	0.0512554	-0.262134	0.217735
-0.168658	-0.182037	-0.004107	0.0257861	0.174852	0.229076
0.12809	-0.0536195	0.186835	0.0195794	0.124025	0.177011
0.0288185	-0.0101094	-0.0155801	0.0131053	-0.225405	0.111861
0.0772181	0.0290597	0.053359	0.00301238	0.147269	-0.259678
0.23512	-0.245346	0.220909	-5.28e-05	-0.0873859	-0.124982
-0.197698	-0.332703	-0.0085319	-0.0042913	0.111401	0.0491347
-0.125735	-0.0043503	0.0451128	-0.0375977	-0.276262	0.175648
0.120998	-0.0798904	-0.0376709	-0.0380174	0.138232	0.288451
0.0337924	-0.282653	-0.071338	-0.0585092	-0.253393	-0.0238209
0.17853	-0.205166	0.00902462	-0.0605211	0.0860253	0.140332
0.256125	-0.19083	0.103837	-0.165115	0.0804447	-0.0073962
-0.319242	0.00506796	-0.0401859	-0.18357	0.0343542	0.0788482
-0.295462	0.143937	-0.0824025	-0.186161	0.206547	0.197043
0.0895473	0.142028	-0.0545261	-0.219851	0.251859	0.131389
-0.0573394	0.380021	-0.23798	-0.224062	0.211394	-0.0201235
-0.094891	-0.117662	-0.0149191	-0.225145	0.0096328	-0.11736
-0.0951686	-0.0842076	0.263003	-0.374446	0.138044	-0.026058
0.0303391	-0.12451	-0.0475676	-0.0646728	0.177655	-0.0223677
-0.161099	-0.047835	0.212558	-0.0661831	-0.219793	0.299454
-0.319611	0.108944	-0.314697	-0.123181	0.116402	0.176142
-0.005493	-0.264747	0.00068231	-0.141601	-0.222033	0.212513
0.0238421	0.191761	0.221451	-0.248121	0.1318	-0.0392474
-0.229986	0.161825	0.328062	-0.172793	-0.127302	0.229032
-0.10336	0.0723175	0.0131398	0.0746735	0.0811166	-0.15532
-0.118792	-0.135355	-0.388914	0.0385716	0.191728	-0.197129
-0.10848	-0.149448	-0.213081	-0.0899035	0.0085897	0.20802
-0.0025886	0.100347	0.0411633	0.0591463	-0.356483	0.0836119
-0.147649	-0.138889	0.135274	-0.167808	-0.0027611	0.229054
0.0956311	-0.184886	-0.0103737	0.0881883	-0.116462	0.0935234
0.255165	-0.376603	0.056472	0.0578293	-0.155941	0.0748031
0.0529881	-0.115355	0.0699971	-0.184715	-0.0114028	-0.0552282
-0.29769	0.20839	-0.138172	0.0144313	-0.221663	-0.184512
-0.273982	-0.294867	-0.138888	-0.0203419	0.223748	0.0931973
-0.35425	0.0597782	0.0315369	-0.310882	0.0713562	0.0590134
0.23125	-0.0011542	-0.142141	-0.124704	-0.061255	0.200096
0.231309	-0.164151	-0.169195	-0.230598	0.0698345	0.158469
-0.207972	0.406796	0.242903	-0.0986621	-0.113573	0.0351612
-0.219599	-0.006729	0.344545	-0.103611	0.0892706	-0.118779
0.0899539	-0.139951	-0.031172	-0.105607	0.0700608	-0.0514946
-0.13195	-0.169395	0.106435	-0.141519	0.0719405	-0.0004346
0.00499226	-0.370477	0.123043	-0.0058061	-0.0333357	0.0532168
-0.127401	0.0624068	0.106123	0.0935606	0.0307916	-0.0069047
-0.117175	0.277151	0.158749	0.0002628	0.0101871	-0.0305106
-0.209912	-0.0165772	0.0104908	-0.118785	0.058018	-0.0751995
0.112876	-0.210276	0.0836324	-0.14035	0.255715	-0.195134
0.0721442	0.177708	-0.0293473	0.271061	0.0146274	-0.084108
0.117526	-0.0391898	-0.101864	-0.0923291	0.00580131	-0.210913
0.0167482	0.160055	0.0547184	0.00231461	0.0813726	-0.115417
-0.132225	0.147253	0.0942318	0.0772879	0.0488877	0.0384897
-0.146657	-0.316809	0.0232524	0.0159508	0.024579	-0.24151
-0.0530083	0.070478	0.0963419	-0.10924	0.00327805	-0.0094847
-0.0807367	0.163036	0.214447	0.0343695	-0.120282	-0.298952
-0.244904	-0.0073422	-0.0026616	0.0106368	-0.24613	0.109268
-0.219208	-0.0636142	0.156512	-0.142242	0.0198155	-0.151973
0.0795433	0.0459678	0.0394792	-0.0537407	-0.163986	0.0682184
-0.102414	-0.0339365	-0.0694406	0.0371069	-0.271639	0.0619106
0.107006	-0.0715472	-0.0105682	0.22386	0.0193892	-0.13672
-0.207574	-0.137803	0.118822	-0.136261	-0.0787557	0.0230767
0.128725	-0.140791	0.164423	-0.260121	0.326109	-0.1031
-0.0559436	-0.120365	0.342903	-0.155252	-0.0853066	0.0846167
-0.073394	0.071362	0.119843	-0.0210252	0.150911	0.259694
0.143867	-0.0991374	0.246024	-0.0869775	-0.28864	-0.103898
-0.131479	-0.132603	-0.176605	0.0565705	0.241008	0.0243493
0.0692579	-0.164749	-0.132436	-0.26073	0.0235779	-0.145564
0.0763253	-0.0729465	-0.0118027	0.0542723	0.234429	0.133619
0.250988	0.127087	-0.0635119	0.262709	-0.178253	-0.166489
-0.254611	0.0220218	0.279568	-0.0068383	0.269663	0.029294
0.068474	-0.0101544	0.0336214	0.0559204	0.211855	-0.0428368
-0.0688127	-0.0496173	-0.0220618	-0.0671846	0.105535	0.394474
-0.142568	0.123782	0.166622	0.0803742	0.00850353	0.0676195
-0.170324	0.0267162	0.0626395	-0.0275057	0.0130753	0.119109
0.0483715	0.191944	0.146948	-0.0935277	-0.0845886	0.167145
-0.0351994	0.43437	0.327011	0.0879085	0.0858546	0.153372
0.109659	0.00959538	0.152441	0.0600582	0.206625	-0.0384066
0.0999089	-0.0562276	0.0367236	0.101948	0.180522	0.0128474
-0.194166	-0.0004467	0.085876	0.0775329	-0.0934549	-0.168359
-0.219329	-0.187397	0.196169	-0.311105	-0.388638	0.078953
-0.0526196	-0.179917	0.0918903	-0.154882	-0.0377307	0.0532953
0.0575989	0.0627	0.218027	-0.158083	0.00512793	-0.0834912
0.00139775	-0.0191065	0.132688	0.209907	0.0725166	0.170291
-0.210423	0.172629	0.0714007	-0.0430057	-0.0348807	-0.0370105
-0.141323	-0.047826	0.105099	-0.254187	0.121278	0.00593056
-0.221985	0.303588	-0.0209675	0.280683	0.217969	0.141052
-0.258937	-0.248887	0.250721	0.180512	-0.0792856	0.100161
-0.123463	0.123693	0.174743	-0.245804	0.09205	0.0110224
0.0825524	-0.0837315	-0.0134587	0.0916996	0.0438011	0.0980752
0.147421	-0.0904206	-0.122379	0.0031315	0.155654	0.119328
0.0408147	0.103574	0.0390967	-0.0251555	0.138533	-0.0259607
-0.0209603	-0.12876	0.138783	-0.0398805	0.137264	0.154768
0.10059	-0.0644273	0.0068764	0.0826679	0.0756852	0.208261
0.113414	-0.0854973	0.0966376	-0.244624	0.0831155	0.06241
-0.283589	-0.38965	0.0928672	-0.157955	0.193145	-0.0690909
-0.256297	-0.313276	0.00561713	0.185367	0.29179	0.129771
0.179336	-0.0499055	0.00430446	-0.342471	0.00179941	-0.161008
0.206973	-0.0722607	0.223445	-0.107834	0.00547868	0.323767
-0.12866	0.211277	0.113794	0.0619815	0.324463	0.258699
0.193308	-0.214032	0.268872	-0.266608	-0.154033	0.148035
-0.0826395	0.0169481	-0.0329498	-0.229587	0.0341349	0.126922
-0.0694013	-0.007866	-0.1036	0.0356214	-0.0783108	-0.0601606
0.115406	-0.188727	0.0659111	0.263371	-0.117327	0.131134
-0.277269	-0.0768283	0.28724	-0.0330588	-0.137949	0.126972
0.0936072	-0.0485694	0.167676	0.103348	0.307352	0.210077
-0.144587	-0.0012362	-0.0718383	0.129902	0.256544	0.0332255
0.0324917	-0.0457366	0.212042	0.037413	0.244848	0.0372549
-0.0605009	-0.0436378	-0.19031	0.12484	0.109928	0.0855761
-0.0295272	-0.259719	0.137761	-0.244711	0.00825243	-0.261317
0.049238	-0.250229	0.327961	0.017269	-0.123976	0.0763361
0.0622938	0.212275	0.126862	-0.217793	-0.153556	-0.285456
-0.0714773	-0.131155	0.0763904	-0.269246	-0.26317	0.0116868
0.060597	-0.134268	-0.0799719	-0.0467529	-0.0765013	0.112053
0.0340508	-0.238182	0.0584648	-0.198572	0.0279378	0.15607
0.0934735	-0.0153901	-0.116552	-0.155647	-0.0021225	0.128946
0.110181	0.0540666	0.210567	0.0611657	0.00975726	0.0312512
-0.104031	0.0829599	0.0678263	-0.231917	-0.134272	-0.116188
-0.114641	-0.167421	0.0162461	-0.124455	0.217317	-0.242936
0.0616066	0.0933648	-0.262112	0.104537	-0.010796	0.00736507
-0.160597	0.0665645	0.315964	-0.137096	0.167885	-0.209856
0.00744612	-0.319269	-0.115664	0.0367002	0.224311	0.0633446
0.103535	-0.156583	0.184938	0.205315	0.217567	0.0414888
0.113955	-0.244945	-0.0980372	-0.177591	0.149826	-0.0620294
0.150968	-0.0919237	0.11003	0.139398	0.148223	0.236849
-0.0248254	-0.169283	-0.0596106	0.0246922	-0.0880357	-0.124509
-0.141896	0.0057424	0.0743011	-0.0558815	0.15109	0.0703063
-0.121034	-0.121344	-0.13195	0.0488251	0.195555	0.236523
-0.218644	0.353543	0.241561	-0.0038244	0.277622	0.013479
-0.164453	-0.104861	0.0132291	-0.146661	-0.175964	0.0411028
0.10495	0.0955826	0.262079	-0.117148	0.159931	0.0850067
0.0961222	0.200491	0.189566	0.0502136	-0.118509	-0.198115
0.163404	0.0130821	0.144594	-0.203915	-0.244863	-0.186911
0.119628	-0.0510188	0.17021	0.0176443	0.177993	-0.007075
0.0301567	-0.227696	-0.163047	-0.118383	0.0541307	0.362294
-0.0136755	-0.0962282	0.084221	-0.149865	-0.198244	0.187835
-0.0956226	-0.196187	-0.134672	-0.0722345	-0.0815237	0.0137263
-0.0031023	0.0330299	0.18904	-0.289623	-0.110409	-0.0759106
0.188037	0.250142	0.126892	-0.205372	-0.286951	-0.0325846
-0.155607	0.133543	-0.0678683	0.189352	-0.111212	-0.0276432
0.23512	-0.168754	0.16896	-0.152552	0.115328	0.103122
0.102073	-0.0531298	0.0565328	-0.102863	0.336053	-0.0927825
-0.0209627	-0.169734	-0.190745	-0.114297	0.305067	0.0522606
-0.322101	0.0767748	0.25848	-0.12039	0.103772	-0.112998
-0.0410368	-0.0702826	0.0950394	-0.0623468	0.118153	0.0808233
0.0284424	-0.209286	0.00514957	0.138371	0.320118	0.0765231
-0.203098	-0.318275	0.198541	0.0779067	0.118026	-0.174583
-0.307454	0.0310537	0.233293	-0.123284	0.14258	-0.130473
-0.0841381	0.00646332	0.184743	-0.2055	-0.0627521	0.134805
-0.0436603	-0.233367	-0.140949		0.409151	0.124092
0.135972	-0.274416	0.231112		0.264238	0.18884
-0.0149499	-0.14042	0.167731		-0.0343907	-0.0937035
-0.151437	-0.191992	0.149337		0.0253855	-0.126426
-0.119123	0.0194897	0.0462421		0.00842173	0.200482
-0.117683	0.152936	0.19096		-0.0977257	0.165346
0.27824	-0.135137	-0.0773014		0.0898423	0.0617712
0.0381382	0.145582	0.273509		0.0722282	-0.0427802
-0.104855	-0.0640961	-0.0387898		0.0200003	-0.0906782
-0.176069	-0.117322	0.261098		0.0518756	0.138662
-0.0445601	-0.222395	0.0345284		0.0436426	0.199109
-0.431209	0.0638006	0.220241		0.0446655	-0.158983
0.380652	-0.268201	-0.116501		0.0778641	0.101808
0.0650351	0.300404	-0.142841		-0.0820892	0.141381
-0.153387	-0.133727	0.107648		-0.209512
-0.0224502	-0.0954808	0.0158521		-0.10186
-0.0359728	-0.280427	0.237988		-0.209657
-0.162673	0.189507	0.131641		-0.112082
-0.0894236	-0.0181403	0.0351764		-0.105557
-0.0251648	0.256395	-0.128006		0.134741
0.202631	-0.0888449	-0.0010544		-0.0186847
-0.130751	0.105069	0.0953982		0.0417555
0.0107324	0.0166067	-0.0510834		0.211318
0.0365796	-0.0897552	0.208039		-0.364098
-0.0075539	-0.190439	-0.0828831		0.0373002
-0.0566634	-0.0095246	0.138649		0.13998
-0.0904134	0.0427251	0.204128		0.178791
-0.187563	-0.0147292	0.243698		-0.229486
-0.068314	0.115903	-0.11339		0.191443
0.233768	0.051636	0.22617		0.0100296
-0.0545527	0.0725277	0.0579954		-0.0638015
0.021702	-0.240233	-0.0494666		0.0974237
0.158913	-0.161306	0.0704335		0.133688
-0.174962	0.00211525	-0.0458898		-0.142486
-0.0784031	0.0654097	0.199523		-0.0073016
0.0791356	0.0744572	0.131226		0.110373
0.090543	-0.0323437	-0.0028602		0.324396
0.133624	0.0612939	-0.15924		-0.168351
0.237968	-0.0439936	-0.166547		-0.110004
0.220094	-0.0862565	0.0922777		-0.192014
-0.0400632	-0.19545	0.120241		-0.273417
0.121772	-0.35183	-0.164061		0.0335935
0.252172	-0.0459287	-0.0233416		0.00881408
0.229869	-0.0724993	-0.135462		0.292425
0.0114174	-0.0993057	-0.0050053		0.226994
-0.0753873	-0.0866734	0.0901581		0.255206
0.0814939	-0.0611841	0.00909938		0.0161593
-0.053642	-0.0261058	-0.0771536		-0.3539
0.061551	0.0297323	0.19218		0.129145
-0.09211	-0.0043247	0.29088		0.250169
0.204526	-0.135507	0.12752		0.136175
0.236859	0.121564	0.228167		-0.200441
-0.0530944	-0.0346815	-0.246363		-0.162285
0.0171449	0.00753139	0.161443		0.157234
-0.146853	-0.175968	0.0802314		0.0623905
-0.0972923	-0.338586	0.205507		0.140927
0.324798	0.0357335	0.335864		0.0376511
-0.173668	-0.112204	-0.237526		0.0456783
0.156042	0.119158	0.144702		0.0861177
0.213007	0.108754	-0.267532		-0.293424
-0.060648	0.0649612	0.0690884		-0.198458
0.110413	-0.213313	0.0548064		0.185325
0.0854408	-0.127511	0.207589		-0.0737135
-0.030002	-0.297467	-0.0527347		0.169966
-0.293108	-0.170732	-0.148683		0.208766
0.279599	-0.100319	-0.163929		0.014844
0.00427649	0.0926081	0.291721		-0.379617
0.116663	-0.129759			-0.0774441
-0.183745	-0.105597			-0.210184
0.248523	0.0294921			0.233551
-0.128205	0.0757228			0.210487
0.106018	0.021086			0.303676
-0.0153869	-0.0672693			0.00333779
0.162235	0.0250477			-0.267524
-0.0670429	0.0333129			0.194775
-0.0515926	-0.0120642			-0.129169
-0.0302497	0.00185464			0.0534145
0.0893806	-0.259985			0.0685172
-0.0922687	-0.359572			0.0149765
-0.113899	-0.13355			0.327244
-0.181832	-0.282865			0.0925717
0.0537866	-0.0927342			0.09284
-0.124394	-0.126801			-0.0015731
0.166786	0.063197			-0.157677
-0.101686	-0.108972			0.130226
0.0546881	-0.216617			0.277306
-0.0676122	-0.207714			0.146513
0.163368	-0.0562824			0.0808274
-0.168932	0.0028807			0.1591
-0.0442826	-0.134595			-0.0017714
-0.100275	-0.211018			-0.0407957
-0.178865	-0.232042			-0.0329927
0.169772	-0.299342			-0.0035229
0.22035	0.181011			-0.176747
-0.0419331	-0.0918183			0.0492018
0.0836619	0.0449881			0.10498
-0.0906662	-0.146933			-0.244942
0.0736519	0.312678			-0.0072952
0.0351791	-0.0553241			0.127533
0.0968682	-0.0588276			0.153994
-0.131982	0.0477934			0.0470883
0.112819	0.114262			-0.020276
0.0646742	-0.302099			0.138295
0.00101549	-0.0850402			0.0736074
-0.317242	0.174048			0.00162761
0.0990678	-0.0552205			0.0594414
-0.0570552	0.109685			-0.163038
0.00249553	-0.0565951			-0.0875867
-0.144455	-0.0613695			-0.0280704
0.143113	-0.351649			0.230722
0.00073528	-0.0497533			0.245056
0.00674936	-0.234272			-0.200516
0.00839176	0.0401221			0.125927
-0.116071	0.0526467			-0.107096
-0.182795	-0.121964			0.113028
-0.145576	-0.375095			0.483312
-0.189838	-0.0511347			-0.166505
-0.0285859	0.168649			-0.109908
0.190751	-0.0854857			-0.260771
-0.253407	-0.361827			0.0383858
-0.0298229	-0.286468			-0.0774199
-0.18847	-0.309618			-0.237572
0.0247426	-0.0056508			-0.0678932
-0.340896	-0.118916			-0.105803
-0.0425619	-0.195329			0.150081
-0.19833	0.142469			0.0410761
-0.0482934	-0.0058295			-0.273582
0.340976	-0.0860925			0.401628
-0.196762	0.0279934			0.188522
0.0303257	0.0839324			0.155544
0.00118514	-0.375866			0.0134833
0.0236224	-0.20326			0.0557229
-0.166231	0.0406386			0.0222323
-0.0295164	0.0293719			0.151611
0.216738	0.0769096			-0.20603
0.083444	-0.201329			0.0466454
-0.161131	0.410317			0.316057
0.0624213	-0.008724			0.336777
-0.118048	0.069614			0.105182
-0.179775	-0.202057			-0.163391
0.143123	-0.198818			0.0745398
-0.106807	-0.111169			0.0278178
0.0785359	0.0956195			-0.221132
-0.0872255	-0.2458			0.198225
-0.159521	-0.154561			-0.268137
0.191634	-0.13707			0.0393415
0.224659	-0.147192			0.0190701
-0.231174	-0.304747			-0.0677954
-0.332695	0.0329861			0.0693612
0.0280964	-0.112773			-0.368908
0.0564169	-0.119196			0.190508
-0.100959	-0.297044			0.114551
0.113366	-0.1973			-0.375718
-0.181493	0.0140749			-0.241228
0.143425	-0.226152			-0.103832
-0.0343438	0.0671838			-0.113488
-0.150669	-0.0514863			0.118994
0.0564622	-0.246551			0.00902982
-0.0605178	0.0346343			-0.140241
0.233107	-0.187545			0.205354
-0.258123	-0.215783			0.0425613
0.198834	-0.0367823			0.253038
0.0874405	-0.253624			0.233683
-0.158302	0.156576			0.192822
0.0882652	-0.244458			0.0630382
-0.0114006	-0.102203			0.12871
-0.0459737	-0.165009			-0.169471
0.0777425	-0.134146			0.00267157
-0.0872777	-0.0046801			0.00013141
-0.086961	-0.0718021			0.224095
-0.136222	0.223644			0.383177
0.198018	0.0220047			-0.114787
0.085167	-0.339886			-0.0446416
-0.25994	0.165957			-0.1554
-0.348236	-0.234074			0.160339
0.0849568	0.0572353			0.0522729
0.0793889	-0.0074113			-0.263143
-0.125286	-0.106106			-0.369829
0.0786884	0.180627			-0.0245242
0.240956	-0.0576874			-0.0280841
0.0641748	-0.190037			-0.0391817
0.102975	-0.300212			-0.147258
-0.097869	0.2444			-0.0972777
0.102572	0.0144988			0.0204378
0.019012	-0.241585			0.321295
0.0132752	8.1305e-05			-0.279562
0.0052335	-0.164596			0.0497803
0.0447787	-0.179355			-0.0483419
0.20676	-0.326736			0.0232109
-0.0556271	0.136468			-0.164214
-0.0078691	-0.194565			-0.148402
0.0807117	-0.193042			-0.145926
-0.203764	0.00068192			0.0398567
0.231014	-0.0278393			0.188722
-0.273751	0.120595			0.219409
0.187028	0.073117			-0.0294686
0.02411	-0.100075			0.10062
-0.0557456	0.0442874			4.2781e-05
-0.0152605	-0.206169			0.115339
0.0170832	0.135879			-0.134699
-0.0688662	-0.185046			0.0394921
-0.133063	-0.245428			-0.0714903
-0.0714562	-0.0656464			0.1339
-0.441416	-0.0778884			0.19071
-0.0975427	0.197767			0.176583
-0.050327	-0.147611			0.160186
-0.0226634	0.0232366			0.191188
-0.11395	-0.0181585			0.218863
-0.0410151	0.123344			0.0949492
0.159253	-0.021673			0.0473012
0.00385667	0.138395			-0.191254
-0.18466	0.130576			0.0822462
-0.109016	-0.0412527			0.0597778
0.00624769	-0.228746			0.0962228
0.0132742	0.0205285			-0.0471417
-0.211615	-0.183107			0.0286018
-0.319633	0.298156			-0.190682
-0.0250352	0.0785386			0.112008
-0.0503724	0.116202
0.0141858	-0.187346
0.143592	-0.188928
-0.153939	-0.270813
0.190204	-0.0463985
0.215327	-0.0578851
-0.120273	-0.143685
0.094336	-0.0072966
-0.0321902	-0.235831
-0.0296763	-0.0675652
-0.0311468	-0.251069
-0.0932716	-0.0641618
-0.21547	-0.0642746
-0.119186	0.125986
0.0694702	0.0958181
-0.101076	-0.0051614
0.394094	0.0269188
0.0624508	-0.207792
0.0839189	-0.127774
0.0887215	-0.0509735
-0.0250637	-0.103279
-0.0885109	-0.159894
0.0452856	-0.061767
0.18196	-0.0994129
0.185759	-0.204446
0.218549	-0.2317
0.0365798	-0.0099628
0.162941	-0.353135
0.31393	-0.106289
-0.315201	-0.232643
-0.115175	-0.0889334
-0.0232939	-0.032081
-0.328126	-0.220405
-0.0069252	-0.175633
-0.120684	-0.421173
-0.229681	-0.117611
0.0130838	0.0358929
-0.26484	-0.271155
0.0753024	-0.257595
-0.178803	0.117568
0.235429	-0.0522444
-0.180643	-0.0642481
-0.0707693	0.019835
0.0508369	-0.0441871
-0.0624041	0.117395
0.0272495	-0.164902
0.0741359	-0.040725
-0.0085908	-0.46266
0.105824	-0.12897
-0.148725	0.0982467
0.181671	-0.216263
0.228804	0.0612826
0.0599004	-0.219312
-0.0773451	-0.15137
0.040438	-0.142852
0.0545876	-0.313909
-0.0400691	-0.212438
-0.037545	0.078659
-0.0725117	-0.285346
0.116426	-0.126893
-0.133372	-0.0082511
0.0631433	-0.0134299
-0.234212	-0.0036982
-0.0696718	-0.0455852
-0.109923	-0.0148286
-0.206447	-0.171029
-0.0093745	-0.3582
-0.428365	-0.0660809
-0.139206	0.00051317
-0.133836	-0.0826177
-0.273418	-0.14731
0.00229656	0.0424659
0.301277	-0.0911319
-0.145158	0.0596381
-0.005527	-0.0543214
-0.3574	-0.0724368
-0.0240395	0.0554363
0.217927	-0.276835
-0.101187	-0.254454
-0.0718546	-0.272145
0.197435	-0.036592
-0.158063	-0.13897
-0.118117	-0.0277938
-0.262833	0.184515
-0.168567	-0.0030473
-0.190329	0.131389
0.129101	-0.0156568
-0.130688	-0.0667169
0.136119	-0.0986598
0.105597	0.031815
0.0704141	-0.249657
-0.0675446	0.00503638
0.247838	-0.0383971
0.121411	-0.143899
-0.0325154	0.089293
0.178938	0.0544427
-0.197938	-0.0626327
-0.0999404	-0.212929
-0.148451	0.0285437
0.142526	-0.0198908
-0.140599	-0.197498
0.20418	0.075174
0.343402	0.114782
-0.259395	-0.0443462
-0.12414	-0.154053
-0.0579014	0.0858104
-0.0348315	-0.119433
-0.0682675	0.0749481
0.27166	-0.230043
-0.283029	-0.106296
0.181792	-0.217181
-0.0283538	-0.0981431
0.128063	0.0382279
0.226239	0.0605526
0.0643963	-0.102108
0.153856	0.12183
0.0407845	-0.0086586
-0.294028	-0.117472
0.20844	0.00645
0.295364	-0.0463226
0.222199	-0.133787
-0.0691294	-0.190039
-0.095678	-0.303506
0.208149	0.00013733
0.135337	-0.0889955
-0.0393335	0.0440876
0.0479482	0.0834962
-0.14593	-0.164826
0.159091	0.239758
0.0301006	-0.221348
-0.0383538	-0.187921
0.126883	-0.0034993
-0.183251	-0.0486013
-0.260405	-0.0961795
0.0457916	-0.202869
-0.286852	-0.143886
-0.0640539	0.234941
-0.133733	-0.036791
0.145165	0.0195292
-0.0442763	0.014336
-0.15706	-0.154444
0.0452133	-0.0805826
-0.300085	-0.269691
0.0510823	-0.204358
0.117943	0.00939659
-0.0575765	-0.0959575
0.23601	0.0783358
-0.0598313	-0.100999
-0.0209499	0.0337233
0.0375107	-0.088007
-0.1644	-0.281385
-0.156527	-0.0900202
-0.179542	-0.212198
-0.223688	-0.0057849
0.172576	-0.217417
0.11188	0.0292305
-0.222054	-0.0495078
-0.133228	0.0138215
-0.148259	0.00291273
-0.230592	0.159508
0.0350025	0.0771916
0.147052	0.00568951
0.00744965	-0.172065
-0.166506	-0.132954
0.363637	0.00491916
-0.139304	-0.27284
-0.0723782	-0.1395
-0.0917765	0.128051
-0.168497	0.0160082
-0.107176	-0.173828
0.0528411	-0.244425
0.0918165	-0.0369882
0.00960522	-0.0398154
0.133273	0.100133
-0.171097	-0.150812
-0.27111	-0.149298
0.0472749	-0.207378
0.257696	-0.186346
0.145042	-0.255419
-0.0505417	0.100062
-0.102908	-0.0086613
0.182599	-0.107862
0.177262	-0.0379299
0.388747	-0.278138
0.139828	-0.0660183
-0.225157	-0.448121
0.0489936	0.187177
-0.0211701	-0.0578556
-0.0820768	0.014454
0.093567	0.113767
0.127688	0.136153
-0.248522	-0.146626
0.0746896	0.143128
-0.0577402	-0.200301
0.230365	-0.121215
0.0158323	0.223765
-0.0886527	-0.16483
0.0932814	0.110424
0.193124	-0.056416
-0.0075173	0.225023
-0.209472	-0.0493715
-0.120626	-0.25101
-0.0675195	0.163404
-0.044745	0.0030407
0.101224	-0.11903
-0.0982199	0.134847
-0.0104046	-0.0444148
0.07853	0.32096
-0.001548	-0.0504795
-0.245711	-0.0781754
0.142671	-0.196516
0.0114269	-0.0967674
0.0157877	-0.140883
0.0624055	-0.0095098
0.194435	-0.11153
0.151204	-0.0221834
-0.157054	0.164518
0.182443	0.374992
0.0815956	-0.0935264
0.101804	0.0497746
-0.0338998	0.0899876
0.2368	-0.209859
-0.0712768	0.0787418
-0.0741123	0.0973433
0.0829542	-0.0010542
-0.0614751	0.0935983
0.0846427	0.0794243
-0.0628359	0.0120064
0.056825	-0.248712
-0.015346	0.111003
-0.0059639	-0.0083393
0.019644	-0.302224
-0.0073766	-0.10183
-0.0671226	-0.0278922
0.283824	-0.162484
0.0865318	-0.210089
0.0472262	-0.150052
0.0360598	-0.323853
-0.0301748	0.016445
0.20356	-0.300789
0.052493	0.0407824
-0.0210477	0.0604176
-0.0350526	0.0657195
-0.195666	0.10238
-0.148394	0.00951529
0.0666126	-0.0637105
-0.138529	0.116981
0.170318	-0.0971191
-0.0852762	-0.177404
-0.162157	0.371359
-0.097208	0.0280667
0.0968399	0.12473
-0.0300039	0.00255033
0.180134	-0.112221
-0.0290928	0.0634845
0.0159393	-0.0806806
-0.0642913	-0.0381531
-0.301402	-0.260178
-0.251611	-0.312225
-0.0143687	-0.16489
0.107773	-0.0794977
-0.194735	-0.204937
-0.327688	-0.188335
0.0248701	-0.128666
-0.365663	-0.327112
0.150484	-0.190684
-0.106004	0.0726295
-0.0610536	0.10668
-0.057796	-0.197554
-0.192215	-0.0331535
-0.167908	-0.308478
0.0358863	-0.0841083
0.160871	-0.143143
-0.144759	-0.0460711
-0.141351	-0.212909
0.102121	-0.312975
0.217534	-0.205904
0.0913983	0.0724337
0.199111	0.0973265
-0.0560453	0.0473795
0.0811997	-0.102994
-0.174616	0.320638
-0.154335	-0.0830311
-0.124973	0.122037
-0.0837063	0.0539247
-0.119975	-0.0061003
-0.0575559	-0.0033721
-0.0017586	-0.044494
0.070829	-0.251738
0.200042	-0.226372
-0.0752025	-0.182123
-0.0722833	-0.166187
-0.0987082	0.370152
-0.134173	0.170652
-0.182079	-0.211395
-0.163476	-0.0993112
-0.048044	-0.167295
0.00576059	0.0268338
-0.135998	-0.0157659
0.0865322	-0.0786403
0.347334	-0.146655
0.0314335	0.218196
-0.206567	-0.231262
-0.0715272	-0.0370204
0.0278135	-0.113078
-0.0932572	0.0870357
0.26862	-0.114416
-0.0927018	0.247793
-0.174954	0.130615
0.37453	0.0087599
0.0578626	0.204527
0.277353	0.0537277
-0.19025	0.225649
0.195567	0.104288
-0.0607382	-0.230433
0.146742	0.043401
-0.0146581	0.0404351
-0.104746	-0.197428
0.00247353	-0.127625
0.0326865	-0.175879
0.277177	0.27312
-0.0674756	0.195399
0.106287	-0.175854
-0.0950801	-0.324669
0.0432106	-0.247435
0.048222	-0.146351
0.139928	-0.0689749
-0.270356	0.0388319
-0.214505	-0.0195633
0.189726	0.140955
0.201112	-0.0630575
-0.250451	-0.217773
-0.1525	-0.107288
0.0535008	0.157871
-0.115311	0.0108104
0.13367	-0.162445
-0.0568436	0.0285178
-0.135061	0.137522
0.062258	0.170523
-0.276981	-0.10668
-0.0942936	0.0654859
0.119247	0.186225
0.0859156	-0.0273072
-0.0570491	0.132111
-0.141677	-0.0851662
0.0975699	0.0187205
-0.0182942	-0.150082
0.106297	0.0218227
0.162693	-0.0664871
-0.149606	0.203393
0.0170659	0.0714493
-0.0356323	-0.214735
0.0530806	0.130905
0.186296	0.125211
0.0364336	-0.085568
-0.0495803	0.0517321
0.0249122	-0.167354
0.142795	-0.0165517
-0.29771	-0.193368
0.161362	-0.234084
-0.0202357	-0.0665097
-0.0717189	-0.0436511
0.128409	-0.05575
0.0152543	-0.204018
-0.0352517	-0.162361
-0.253171	0.00991827
-0.12527	-0.0590324
-0.0622818	-0.0767669
0.160597	0.165925
-0.208752	0.405102
-0.0551534	0.15417
0.0630054	0.159647
0.0740511	-0.0075825
0.331042	-0.0340778
-0.21289	0.172188
-0.112688	0.16673
0.0465011	0.0636247
0.180537	-0.0121692
-0.0521416	0.103734
-0.0926419	-0.288128
-0.0595564	-0.0534825
-0.140756	0.0361134
-0.0302507	-0.126958
0.231379	-0.0221218
0.20215	0.0147771
0.0626664	0.0233976
0.185778	-0.0906707
0.0161976	-0.13044
0.00218101	0.0498019
0.0025836	0.101788
-0.0440458	-0.177089
-0.140963	0.350167
0.00648405	-0.100399
0.0919453	-0.194846
-0.224033	-0.0930851
-0.132299	0.243537
-0.155635	0.0552729
-0.161132	0.254537
-0.0169091	0.13092
-0.150933	-0.202503
0.0388385	0.201331
0.210273	-0.128436
-0.122472	0.0577359
-0.132436	-0.142426
0.198982	-0.20593
0.0945188	0.0520043
0.274276	-0.087574
-0.0447545	-0.39647
-0.300742	-0.186112
-0.185576	-0.119798
-0.285934	0.162333
0.257038	-0.0168879
-0.25923	0.107994
0.113157	-0.0756308
-0.0831031	-0.328138
0.187459	-0.260248
-0.212078	-0.07506
0.183803	-0.0505878
0.057561	-0.174604
-0.0228942	0.0578967
0.200692	-0.181104
0.061008	0.142303
-0.0029355	-0.152098
0.00768931	-0.0729867
-0.226034	-0.212723
0.125211	-0.0794112
-0.0931048	0.21502
0.0207517	0.00300897
-0.013055	-0.147597
0.0528263	0.0452244
0.0521328	-0.0910903
0.0453615	0.179938
-0.138154	-0.163563
0.0465735	-0.0958004
-0.0512721	0.0655474
-0.326436	-0.100968
-0.137823	0.0740258
-0.0601772	-0.0687225
-0.0943885	-0.250222
-0.0414672	-0.262414
0.0824273	-0.021701
0.0606236	0.0912025
0.0615824	0.279049
0.00942842	0.00600009
0.184242	-0.237229
-0.111809	-0.146788
-0.222212	-0.118051
0.180337	-0.122032
-0.026572	0.00887721
-0.106445	0.275082
0.0241991	-0.0397707
-0.0804888	0.10248
-0.317088	0.112886
-0.0411432	-0.245892
-0.0173716	0.0309862
-0.221019	0.093801
-0.0711407	-0.350872
-0.155066	-0.146908
0.0415589	-0.0779477
-0.151122	0.23453
-0.117433	-0.1447
-0.0191918	-0.0797644
-0.0947032	0.136496
-0.0710377	0.07668
-0.029533	0.22599
0.0725165	-0.249239
0.0561841	-0.24183
0.0787359	-0.126394
-0.183096	-0.196629
-0.225118	-0.010158
0.057548	0.0450814
-0.142298	-0.109161
0.155647	0.109654
0.154761	-0.0678876
-0.214222	-0.0643804
-0.0324626	0.25923
0.17876	0.246086
0.261115	-0.173669
-0.287283	0.23071
-0.0262896	-0.347924
-0.233482	-0.0343952
-0.185818	-0.0997905
-0.17616	0.234576
-0.363405	0.0714263
-0.0377365	0.0935745
0.0586484	-0.0176417
-0.335264	-0.0163229
0.224328	0.0548362
-0.0892287	0.0201989
0.131684	-0.139747
0.253046	0.00540755
-0.122293	-0.288808
-0.153855	-0.141867
-0.0344186	-0.0094728
0.190632	0.219138
-0.257047	-0.089701
0.285321	-0.189671
-0.0650328	-0.104206
0.198565	0.292869
0.0765315	0.0676916
0.206511	-0.0310169
-0.082578	0.0987305
0.168091	-0.287254
-0.0644651	-0.0094528
-0.163028	-0.103998
0.122026	0.0535081
-0.384863	-0.076426
-0.0697026	-0.160157
0.0305643	-0.20787
0.0684139	-0.145898
-0.17099	0.0725397
-0.0308775	0.185458
0.102121	-0.266163
0.00598992	-0.322503
-0.13923	-0.0743523
0.104701	-0.187871
0.190077	-0.114015
-0.285602	-0.0578651
-0.0224921	-0.118981
0.274937	-0.066049
0.176345	0.16477
-0.0599451	-0.0022751
0.0552289	-0.261072
0.163641	-0.269959
-0.142511	-0.0580767
-0.308214	-0.125337
0.252388	0.216391
-0.215166	-0.278057
0.295715	0.118692
-0.312382	-0.149746
0.133477	-0.382375
-0.029433	0.0548681
-0.006798	0.113849
-0.136619	0.25523
-0.0989965	-0.0963903
0.243555	0.0523608
-0.136596	-0.286459
-0.0446406	-0.201277
-0.139631	0.087762
0.114071	0.0621119
0.273822	0.0741289
-0.290396	-0.171467
-0.0352343	0.212018
0.011706	-0.154318
-0.154362	0.0445997
0.0637591	0.171415
-0.20184	-0.116724
-0.130812	0.142437
-0.190761	-0.051654
-0.332518	-0.222709
-0.0255708	0.181688
0.0637507	-0.0506937
-0.280289	0.0334885
0.163445	0.304201
-0.0357619	0.138917
0.12023	-0.113168
-0.0594895	0.101015
-0.0530593	0.156455
0.230789	0.159745
-0.21887	0.131165
-0.111436	0.27581
0.102755	0.0207429
0.0574587	-0.21608
0.06023	0.0695058
-0.0055764	-0.0224587
0.107407	-0.0072186
-0.17475	-0.042649
0.0438329	-0.133195
-0.104364	0.138136
-0.0599686	0.0698902
-0.152223	0.0291622
-0.0673603	0.0775058
0.181692	-0.396639
0.114514	0.0061905
0.151914	-0.086294
-0.156973	-0.132502
0.0288498	0.0599724
0.0874425	-0.0475512
0.0800981	-0.0678728
-0.160158	-0.182889
0.115704	-0.0779029
-0.089828	-0.0811187
0.00170092	-0.214496
-0.0753005	0.171388
0.191582	0.0925316
0.118642	-0.0914286
0.119192	-0.305362
-0.0729695	0.205975
0.127627	0.00016072
-0.0709998	0.20506
-0.0151746	0.320243
0.106466	-0.0543696
-0.134015	0.021061
-0.254934	0.0399935
-0.0332859	-0.0640206
-0.275005	0.00202375
0.083918	-0.126375
0.337158	-0.12521
0.0652208	0.295285
0.129202	0.00362001
0.273561	0.117489
-0.0606638	0.0146694
-0.314196	0.0327569
-0.100853	-0.300194
0.201635	-0.209792
0.163996	-0.104403
0.0716294	0.103323
0.156835	0.12657
0.0787028	-0.0534375
0.184202	-0.150362
0.0982123	-0.139963
-0.015508	-0.0049994
-0.0797386	-0.0914464
0.232538	-0.060869
0.0314188	0.0942918
-0.178673	-0.0901039
0.159898	-0.0617214
0.144925	-0.368712
-0.0601776	0.0488498
0.142416	-0.183862
0.209804	-0.0192881
0.172196	-0.0866674
0.283988	0.0872829
0.185948	0.0184884
0.100484	-0.261887
0.159999	-0.29688
0.135332	0.0299592
0.149373	-0.0699438
-0.0880177	-0.0672432
-0.338161	-0.131588
0.149329	-0.0132095
0.0524735	-0.173284
0.400193	-0.218456
-0.0327639	-0.325313
0.159821	-0.169378
0.0404249	0.136217
0.0946616	0.0705708
-0.196227	-0.200086
-0.182024	-0.11609
0.244058	-0.0349434
0.278556	0.10707
0.111429	-0.0259494
-0.106353	0.153992
0.383429	0.164645
0.0336257	-0.134867
0.291106	0.330324
0.220614	-0.117078
-0.280005	0.0332834
-0.176538	-0.0994357
0.205101	0.0140588
0.322323	0.168902
-0.27847	-0.0754398
-0.0397158	0.179547
-0.0394105	0.155225
0.204671	-0.0609839
-0.0162914	-0.0408968
-0.0282055	-0.125324
0.0112357	-0.14712
-0.205927	-0.130977
0.00808255	-0.0101414
0.309912	0.0412329
-0.0491359	-0.0353192
0.0712523	-0.135287
0.149509	-0.117136
0.141722	-0.293197
-0.117646	-0.0614181
0.140895	-0.295855
0.0276878	0.197659
-0.0655497	0.148635
-0.25437	-0.031147
-0.411115	-0.0691064
-0.0724019	-0.254317
-0.31674	0.137601
0.187124	0.148438
0.0239273	-0.0697171
-0.305501	-0.15065
0.14195	-0.0789236
-0.261457	0.113062
-0.0345712	0.0423801
-0.156315	0.0111658
-0.25554	0.0770776
-0.235104	0.385017
-0.150337	-0.268847
-0.210979	-0.0593868
-0.120116	-0.3383
-0.299709	-0.0361722
-0.111991	-0.0757062
0.00512778	-0.117092
0.0762954	0.0677439
-0.049165	-0.319789
0.104867	-0.059129
-0.0013196	-0.512067
0.0778197	-0.0471686
0.0183001	-0.218036
-0.0598102	-0.0886453
-0.071069	0.167811
-0.0360439	-0.0242141
-0.0609335	0.0551546
0.146639	-0.191832
-0.130266	-0.244504
-0.0435744	0.00698776
-0.202806	-0.217109
-0.0257014	-0.171428
0.078986	-0.251194
0.395802	0.0611639
0.156011	0.112285
0.0908285	-0.0511605
0.221425	0.087683
0.163045	0.0561332
-0.224097	0.0556484
0.334619	0.110015
-0.212206	-0.382594
-0.0861577	-0.0893051
-0.13744	-0.220968
0.108284	0.127512
0.144	0.0305182
0.160385	0.141445
-0.0801938	0.197924
0.113187	-0.104016
-0.165835	-0.131196
0.181516	-0.0018327
0.375559	-0.0645818
-0.0553278	0.167389
-0.0278055	-0.100527
-0.0433877	-0.0335732
0.161663	-0.021234
-0.0131233	-0.0737436
-0.0571398	-0.276234
-0.0799517	0.0550682
0.156209	0.0634827
-0.123382	0.0391474
0.0782341	-0.0148213
0.00546873	0.144132
0.0170184	-0.216338
-0.147029	0.0575931
-0.0466056	-0.0825351
0.0293271	-0.103928
0.0918138	-0.197264
-0.0576353	-0.129156
-0.351681	-0.184718
-0.24927	-0.102378
0.194664	-0.0238092
-0.300076	-0.0963758
-0.0921455	0.003959
-0.0110625	-0.299423
0.09564	-0.325407
0.00402536	-0.240342
-0.0494132	0.0154086
-0.0775716	-0.0209608
-0.106881	-0.154873
0.117413	-0.230569
0.305499	0.255093
0.136649	-0.068025
-0.0952184	-0.046893
0.0145788	0.3231
-0.13209	0.107542
-0.293764	-0.0566883
-0.0525594	-0.0459493
0.191054	0.0492401
-0.0806936	-0.178255
-0.0277655	0.0813702
-0.100893	0.0864602
-0.0467686	-0.0663741
-0.227434	-0.189682
0.109133	-0.233731
0.0302008	0.119027
-0.202055	0.304649
0.232424	-0.174064
0.0383123	0.0238656
0.0895486	-0.212438
-0.079457	-0.290187
0.0655092	-0.402295
-0.1124	-0.261254
0.14014	-0.241874
0.184953	-0.201528
-0.115213	0.043305
0.146269	-0.0014562
0.0458063	0.00478081
-0.187557	-0.0567585
-0.194061	0.0750014
-0.251421	-0.121903
-0.148354	-0.107682
-0.066904	0.184656
0.0867601	0.190615
-0.258537	0.00397658
-0.108283	-0.181007
0.124107	-0.183197
0.268483	-0.0989021
-0.0545741	0.0305029
-0.0161423	-0.220407
-0.0466997	0.163102
-0.213831	-0.127626
0.330157	0.113681
-0.130963	-0.101327
0.22601	0.0832941
0.0824511	0.0289625
0.160817	-0.11942
0.137591	-0.0386137
0.0219894	-0.194538
-0.0065501	0.203528
0.187415	0.248115
0.200602	-0.180263
-0.0934801	0.164402
0.0949497	0.0856116
-0.0382395	0.0973674
-0.130204	0.0661154
-0.0353231	0.00963217
0.0671491	-0.253851
-0.0564851	-0.188662
-0.0174023	-0.263874
-0.209869	0.068122
-0.0290553	-0.172266
0.143135	-0.188517
-0.0242078	-0.0800999
-0.138005	-0.188151
0.0141338	0.0338334
0.154346	0.0839616
0.130587	-0.339915
-0.250504	-0.0843939
-0.0319261	-0.0486485
-0.0254231	-0.193879
-0.143083	-0.226083
0.0788231	-0.0110063
-0.0385941	-0.009771
0.0036757	-0.0271229
0.241367	0.187409
-0.172842	-0.245786
-0.0792812	-0.187651
-0.0330701	0.132594
-0.0418995	0.0322568
0.00434528	-0.0211537
0.233779	-0.221827
-0.0616672	0.231536
-0.322412	0.270489
0.0932684	0.177444
0.145104	-0.0409772
0.00819028	0.109132
-0.0030893	-0.238827
-0.162527	0.302499
0.0157641	-0.344891
0.108755	-0.0675405
-0.0456979	-0.260606
-0.201815	-0.386923
-0.17521	-0.095389
0.0426868	-0.405091
-0.0079488	-0.134372
-0.0252888	-0.0596461
-0.0628861	-0.366621
-0.31466	-0.088768
-0.0160451	-0.343819
0.053999	0.222121
-0.172515	0.302514
-0.0163764	0.0412683
0.0468726	0.205102
-0.0380439	0.263265
0.196193	-0.223949
-0.252894	-0.154854
0.138165	-0.0510232
-0.0971411	-0.0870369
-0.0447352	-0.137791
-0.113488	0.106272
0.0410001	0.0944185
-0.0202415	0.175739
0.0990895	0.185773
-0.0417427	-0.332071
0.0595507	0.117255
-0.0540118	0.267004
0.0588595	0.147061
-0.142916	-0.0813542
-0.250323	-0.0384413
-0.0710012	-0.226178
0.0988828	0.0132277
0.192758	0.19792
0.201918	-0.224394
-0.0640747	-0.0162264
-0.192027	-0.401084
-0.0499693	-0.162294
0.00760621	0.00169971
-0.0261606	-0.289011
0.124537	-0.0465199
0.0575882	-0.0520282
0.156826	0.13213
-0.0745904	-0.281213
0.0620405	-0.4449
0.121897	0.15195
-0.0433626	0.178539
0.139299	0.00026889
0.115756	-0.212499
0.17291	0.00035439
0.182839	0.0591554
0.0340418	0.052052
-0.201275	0.200772
0.0372188	0.229695
0.124364	-0.0850192
-0.218409	0.223363
-0.0408337	-0.129019
0.230469	-0.0593073
0.136306	-0.117794
0.00420265	0.04775
-0.252704	0.0304175
-0.0781989	0.192537
-0.0141401	-0.222452
-0.146036	0.344661
0.0369897	0.226929
-0.161523	-0.1049
-0.179959	-0.140763
0.0690608	-0.0870319
-0.166517	-0.283922
-0.0514609	0.00806843
0.23271	-0.0345979
0.405122	0.0365378
-0.0685583	-0.0675812
0.069473	-0.0944453
0.114708	-0.0724855
0.0563965	-0.189292
-0.147694	-0.225622
0.203771	-0.021268
-0.148019	0.00105365
-0.0020033	0.0284385
-0.193455	-0.224662
0.171691	-0.0896995
0.165627	-0.0770366
-0.196657	-0.0871307
0.0100305	-0.0225714
-0.0295951	-0.0194172
-0.201856	0.070142
0.130658	-0.162309
-0.111795	0.0114342
-0.0201237	-0.0562738
0.0470387	-0.0211425
-0.085575	-0.248579
0.0760071	-0.285136
-0.298573	-0.163026
0.0551543	0.0609564
-0.144491	-0.221001
0.128926	0.116599
0.185631	-0.0606943
-0.196059	-0.228477
0.1376	0.168069
-0.0116021	0.0963477
0.0103211	-0.241439
0.102402	0.237283
-0.119077	-0.0134372
-0.143081	-0.0616324
0.0381099	0.389677
0.147278	-0.201632
0.190883	0.230341
0.00801404	0.319141
0.00779437	-0.159406
-0.0991913	-0.180835
0.0691376	0.0521765
0.112914	-0.105694
0.0116947	0.00344121
-0.0551224	-0.287006
-0.0399358	-0.309073
-0.363339	-0.332101
-0.0530463	0.147865
0.105179	0.0246912
-0.180529	0.0294437
-0.0669506	-0.0355172
-0.051803	0.105686
-0.0018281	0.0475064
0.137373	0.0258079
-0.15177	-0.0689641
-0.110401	-0.151871
-0.199258	0.194388
0.140094	0.0142165
0.0801996	0.212131
0.0119326	-0.167818
0.0483541	-0.137544
-0.138333	0.132667
-0.0002959	-0.159256
0.0592262	-0.0498684
-0.352707	0.1931
0.262388	-0.0927361
0.102582	0.0506344
-0.0920939	-0.183309
-0.0609277	-0.158913
-0.059341	0.132761
-0.0138937	-0.23648
0.0531359	0.0254919
-0.0446194	-0.220587
-0.0824176	-0.0263545
0.140089	-0.0818458
-0.0401387	0.0223037
0.310041	-0.0710612
-0.0201353	-0.0330094
-0.141268	-0.235231
-0.338328	-0.0318409
-0.116972	-0.116323
-0.0445168	-0.253256
0.0679736	0.117294
0.13814	-0.146481
-0.239289	-0.0384961
0.238767	0.138419
-0.140886	-0.0181268
0.114847	0.132169
0.0635336	-0.0120385
0.239393	0.0591912
0.313709	-0.212905
0.113758	0.0660456
0.134505	0.187469
-0.0887905	0.0537524
-0.127501	0.0243572
-0.0034603	0.162444
0.0684697	-0.236177
-0.203374	0.209972
-0.204639	0.0768808
-0.234771	0.0935453
0.161831	0.0656476
-0.301596	-0.0424167
-0.102255	-0.182065
0.0748667	-0.0126554
0.199204	-0.0160115
0.120673	0.0750064
0.13885	0.17021
0.0604515	0.0400142
-0.0478763	-0.170822
0.0146687	-0.150532
0.125157	-0.22524
0.0920891	0.0105183
0.14821	0.0985973
0.120897	0.0648646
0.156428	-0.257184
0.0877388	-0.287424
0.00209691	-0.0931099
0.0144496	-0.204477
0.0838535	-0.334923
0.0422779	0.148436
0.171606	-0.0438311
0.245984	-0.0463747
-0.00297	-0.0766087
0.0694254	-0.212292
-0.0293768	0.388071
-0.112025	0.141417
0.00695459	-0.149476
-0.214072	0.128598
-0.0456898	-0.264175
-0.117956	-0.0311072
0.0650335	-0.2538
-0.264699	-0.209031
-0.0138336	-0.146135
-0.176305	-0.160561
0.0669854	-0.0723337
0.149184	0.00307776
0.0180602	-0.165418
-0.363035	0.00740223
0.0740928	-0.114338
-0.196841	-0.347282
-0.160365	-0.0508626
0.121502	-0.0555893
-0.121649	-0.223254
-0.0040031	-0.0411942
-0.134581	-0.19431
0.202566	0.177338
0.100511	-0.0903376
0.0549063	0.119374
-0.182526	-0.145284
-0.0927174	-0.183512
0.0183234	0.128118
0.0964168	-0.20771
0.0383397	0.00018294
-0.0759363	-0.340952
-0.247729	0.104503
0.0423137	-0.328578
-0.0463831	-0.28352
-0.0038921	-0.0112799
-0.23784	-0.209449
0.207594	-0.236563
0.0143284	-0.0256306
0.059541	-0.382772
-0.0437544	0.170724
0.086083	-0.11488
-0.0396895	-0.0950311
0.103959	-0.0223301
-0.0441514	0.149542
0.109599	0.00763045
-0.074264	0.118693
-0.0147186	-0.0597643
0.0333104	0.1452
0.0648833	0.0404694
-0.0191162	0.132888
-0.0499488	-0.0567755
0.132302	0.164501
-0.220318	0.14761
-0.113545	-0.0957037
0.0575708	-0.227088
-0.306274	-0.320647
0.0122644	-0.0222261
-0.0056312	0.0102949
0.110454	0.123448
0.012306	-0.156146
-0.0315005	0.214794
0.257421	0.109248
-0.237003	-0.295239
0.0391254	-0.207581
-0.0219109	0.0254513
-0.097307	0.0111781
0.235973	0.0269433
0.0335479	-0.049171
-0.0963873	-0.134943
0.110179	0.21514
-0.201827	-0.101424
0.0635488	-0.309193
0.103885	0.120467
-0.0895432	0.0801233
0.128506	-0.123021
0.249862	0.198801
-0.0809794	0.217397
-0.0927141	-0.180527
-0.18825	-0.464927
0.010687	-0.202608
-0.175976	-0.249241
-0.148676	0.112832
0.030537	-0.244619
-0.251428	-0.338714
-0.20199	0.00689737
-0.322241	-0.113343
0.163915	-0.0208916
0.0721846	-0.0242188
-0.213713	-0.131851
0.170043	0.0162357
-0.474179	-0.0011822
-0.162985	-0.0092546
-0.0452143	-0.0654826
0.18865	-0.0624053
-0.153482	-0.117207
0.0545659	0.273114
0.140512	-0.27206
-0.1073	-0.0763842
0.120469	0.101862
-0.117724	-0.146879
0.116953	-0.171914
-0.0147484	-0.142075
-0.144292	0.0794535
0.0653406	-0.09124
-0.311482	-0.0452689
0.231782	-0.0042566
-0.0452372	-0.112855
-0.0359577	-0.0853814
0.172559	-0.142003
0.0158379	-0.194719
-0.0777678	-0.0342837
-0.131821	-0.114526
-0.0161327	-0.192306
-0.216226	-0.217444
-0.286496	0.0711829
-0.305218	0.0869493
0.245471	-0.0167999
-0.0904507	-0.129941
0.109875	-0.284738
0.0556705	-0.239049
-0.173071	0.0301335
0.157773	-0.018751
0.150108	-0.0074944
-0.0402765	0.123699
0.0471789	0.132779
-0.159579	0.0363354
-0.201985	-0.109868
0.125335	-0.0180917
0.149539	-0.153021
-0.139898	-0.160731
0.1034	-0.0492555
0.0580408	-0.175662
-0.378409	0.0450676
-0.0347649	-0.0244819
-0.115952	-0.068502
-0.122811	-0.161495
-0.230912	-0.0136497
0.108756	0.188222
-0.133219	0.0198133
0.125132	0.0119273
-0.383274	-0.0337785
-0.101847	0.0785326
0.0377145	-0.0666
0.147677	-0.127951
0.133738	0.00789903
-0.0568262	-0.340974
-0.33583	0.143299
-0.198052	-0.166552
0.197225	-0.35566
0.13664	0.0160731
-0.133388	-0.3427
-0.0577844	-0.0643109
-0.211033	-0.353127
-0.0712569	-0.0908283
0.150012	-0.0526721
-0.0397694	0.133947
-0.272032	-0.0396513
-0.308973	-0.0029872
-0.183984	-0.0772847
-0.21628	-0.10131
0.0383435	-0.167119
-0.153094	-0.150247
0.234355	-0.111286
0.146807	-0.295986
-0.107104	-0.269181
0.0477772	-0.0387549
0.118858	0.121064
0.0651429	-0.194059
0.0329006	-0.151739
-0.14993	-0.132044
0.0948965	0.0828406
0.0899149	0.0220949
0.103642	0.0187321
0.0166838	-0.217158
0.0526852	0.208276
0.00213415	0.0404037
-0.020225	-0.161801
-0.143325	0.00981309
0.428092	-0.205333
-0.210239	-0.117608
0.248874	0.214956
0.221286	-0.20186
-0.0413387	-0.0163701
0.0827038	-0.256783
0.0728272	0.170811
-0.213151	-0.132622
-0.135613	0.222031
0.0231852	-0.165063
-0.0753935	-0.0016558
-0.140461	0.0854891
-0.301393	0.159884
0.00486553	-0.137473
0.0830613	-0.156786
0.0535307	0.0994295
0.0191533	-0.0896253
-0.0437075	-0.196842
-0.199452	-0.0332969
-0.0624877	-0.0435576
-0.157179	-0.195098
0.0269106	-0.139438
-0.171288	-0.0646936
-0.0559057	0.0118812
-0.0437408	0.0593295
0.0475058	-0.019137
0.0237652	0.0661791
-0.0425889	0.0903946
-0.0663196	-0.208056
-0.0443157	0.13506
-0.0978174	-0.0431254
-0.345818	-0.114186
-0.270818	-0.213705
0.190753	-0.274203
-0.126106	0.0740345
-0.0016479	-0.315591
-0.0437141	-0.170162
0.125652	-0.102481
-0.189592	-0.0554191
-0.245343	0.0301843
-0.155631	-0.0767241
0.0149157	-0.17823
-0.0974418	-0.145909
-0.0145973	0.066111
-0.104192	-0.210143
0.0212338	-0.219251
-0.232389	-0.0944805
0.10206	-0.0229774
-0.107099	-0.217982
-0.0274938	0.0180151
-0.0066733	-0.0599944
0.0105226	0.122622
-0.132261	-0.0467559
0.15736	0.0159969
-0.0495963	-0.17673
0.333989	-0.308592
0.156137	-0.118231
-0.0529741	-0.0223497
-0.131948	-0.207242
-0.177116	-0.26471
0.0159523	-0.262829
0.0474122	-0.270127
0.0877144	-0.109063
0.25898	0.0887867
-0.0077362	0.0340877
0.341697	-0.050671
0.0904182	-0.138842
-0.0926325	0.296801
0.150274	0.0616319
-0.161445	-0.0578419
0.0907719	-0.0204884
-0.15693	0.117924
-0.0004885	0.110016
-0.0297751	0.144307
-0.0789434	-0.132301
-0.173533	-0.157422
0.151529	-0.1394
0.18389	0.0401331
0.286347	-0.20233
0.140901	-0.0888305
0.0259496	0.230725
-0.121669	-0.14465
-0.147876	-0.381372
0.0580038	-0.24002
-0.0163434	-0.0320435
-0.180677	-0.0226564
0.00390871	-0.221897
-0.0873606	0.171966
-0.262256	0.0437181
-0.0322903	-0.0987168
-0.324822	0.102852
-0.0855682	-0.132898
-0.163108	-0.0455174
-0.0026484	-0.212992
-0.0013474	-0.0383488
0.0043728	-0.138831
0.012934	-0.0907946
-0.243748	0.0056459
-0.207668	-0.0186827
-0.0961419	-0.0667154
-0.113722	-0.0418383
0.124261	-0.175345
-0.0590591	0.0935185
0.116319	-0.161765
-0.0415285	-0.121497
0.214344	-0.0826868
0.00339605	-0.203636
0.0818539	0.13099
0.169951	0.0924621
-0.250728	-0.250739
-0.0931022	0.0718706
-0.342173	-0.156116
-0.139816	0.0552267
-0.242371	0.126561
-0.0122798	-0.237098
0.0968886	-0.166305
0.154112	0.0342697
-0.0293628	0.115451
-0.0105989	-0.191211
-0.162711	-0.0004983
-0.0889577	-0.121625
0.0487095	-0.0677383
0.0277858	0.237514
0.205057	0.149826
-0.240681	-0.161977
-0.116155	-0.300314
0.0537504	-0.0257847
-0.0988501	-0.0790136
-0.0010195	-0.0182012
-0.368107	-0.0898063
-0.0351049	-0.206467
0.292634	-0.392398
-0.0617013	0.0144996
-0.278012	-0.0197427
0.30637	-0.234169
0.00935679	-0.142166
-0.258415	-0.0433538
0.240768	-0.0234664
-0.0261498	0.172639
-0.159411	-0.0969507
-0.25276	-0.0148936
0.0691282	0.122628
0.0857268	-0.116486
0.144367	-0.216169
-0.280609	-0.18931
0.34494	0.0696935
0.00966827	0.0284701
-0.180667	-0.127129
-0.0445622	-0.133078
0.106647	0.00145753
0.159754	0.0712503
-0.142487	0.110658
0.172449	0.381693
-0.0141674	0.105589
0.114191	-0.252117
0.0759807	0.00015089
0.0118504	0.0331733
0.104024	0.156506
0.0541054	-0.0387993
-0.244419	-0.0975965
-0.132692	-0.357379
-0.0850394	-0.11136
-0.231373	0.131806
-0.0002566	-0.110389
-0.187222	-0.028654
-0.119054	0.0131378
-0.0109493	-0.151684
-0.116196	0.105324
-0.0443156	0.164377
-0.135001	-0.0942039
-0.0179742	-0.0443218
0.13363	0.0189262
-0.233163	-0.220999
-0.0932717	-0.0795332
-0.0408309	-0.351845
0.0129975	-0.0895277
0.0377124	0.0169217
-0.221136	-0.102515
0.172132	-0.009529
-0.0099178	-0.066716
0.185415	-0.027051
0.182687	-0.356275
-0.205358	0.130456
-0.158435	0.129958
-0.0304351	-0.111879
0.26981	-0.0875855
-0.0055448	-0.0440464
0.0715677	0.14278
-0.263905	0.129776
0.00031344	-0.0213348
-0.2517	-0.119634
-0.150676	-0.121654
-0.0614064	-0.084943
-0.429468	-0.236907
0.0479063	-0.0981623
-0.0625114	-0.232759
-0.181201	-0.269168
0.127843	-0.0813571
-0.210167	0.144076
-0.0335033	-0.0368358
-0.0209171	-0.0103443
0.0524028	-0.0259324
-0.0351719	-0.0726786
-0.0286325	-0.0225882
-0.192974	-0.165153
-0.0823631	0.139316
0.0309558	0.157539
0.0318265	-0.0706501
-0.156021	0.0686345
-0.236868	0.0127614
-0.0305707	-0.0062925
0.0758231	0.233385
0.22333	0.235109
0.122622	0.0272269
0.0711818	0.11423
0.0534914	0.095227
-0.183263	-0.112045
-0.0465395	-0.262573
-0.0185906	0.0493032
0.0361252	0.0944802
0.0937311	0.0999624
-0.197539	0.103163
0.0213985	-0.0195458
-0.177094	0.0880799
-0.226986	-0.260135
-0.271154	0.0532494
-0.265063	-0.0667321
-0.230023	-0.0469192
-0.0453317	-0.240952
-0.0832586	0.0422401
-0.0433699	-0.109118
0.103654	-0.189095
0.0986481	-0.109076
-0.300677	-0.0344131
0.0694035	0.31201
-0.313675	0.157264
0.0432175	-0.0464679
0.206087	-0.0608364
-0.197215	0.0589532
-0.104445	0.0853953
-0.139396	-0.131373
-0.133603	-0.112055
0.0342528	-0.0330534
0.0925433	0.132232
-0.0601114	0.189761
0.0792368	0.00029134
0.33838	-0.175554
0.0833082	-0.20952
-0.283708	-0.135263
-0.146555	-0.317924
0.250272	-0.145437
-0.127564	-0.059068
0.0329794	-0.112335
0.23582	-0.0098112
-0.0901255	0.215515
-0.0386557	0.0296011
-0.151886	-0.0163426
-0.0557169	-0.169508
0.11965	-0.062752
-0.0309411	-0.267591
0.0648096	-0.199508
-0.186065	0.131592
0.130975	-0.135575
-0.204779	-0.159285
-0.199736	0.124901
-0.0352367	0.142222
0.108729	-0.137232
-0.0453694	0.12996
0.004407	0.133995
0.284638	-0.0434844
0.0829317	0.00053123
-0.088887	-0.0242804
0.207372	-0.117938
-0.186438	0.101644
0.237688	-0.133375
0.0683111	-0.0543345
-0.0653179	-0.0655568
-0.0892426	0.087078
0.096925	-0.207784
0.0491556	-0.0951068
0.159255	-0.177485
-0.241581	0.125502
0.14164	0.117414
0.165115	-0.0134202
0.10763	-0.195295
0.315712	-0.0036558
0.355953	-0.103564
-0.0398369	-0.279628
-0.142179	-0.0178737
-0.0899994	0.0681601
-0.15902	-0.123962
-0.364125	0.263806
-0.246504	-0.124329
0.124838	-0.0356869
0.027378	-0.0756573
0.138196	0.0212763
-0.232715	-0.383297
-0.0192844	-0.0301237
-0.155702	-0.219062
0.18821	-0.0520993
-0.0899563	0.0504094
0.0532072	-0.249041
-0.300444	-0.174629
0.0313802	-0.0534441
-0.10305	-0.263454
-0.214384	-0.196615
-0.151684	0.115961
0.0722532	-0.160346
-0.305803	0.092699
0.19244	-0.146758
0.0576572	-0.274094
0.0122677	-0.128797
-0.361225	0.123854
-0.0518673	0.0301458
-0.233668	0.167616
0.0116037	0.158595
-0.234759	-0.0100063
-0.106373	0.101917
-0.0735592	0.0390735
0.0182333	-0.0398781
-0.249707	-0.351193
0.17821	-0.113762
0.0333626	-0.246012
-0.331582	-0.320163
-0.233687	-0.0997804
0.110827	-0.229719
-0.0114013	-0.0739041
-0.1527	0.0213316
-0.0812471	-0.0533938
-0.345844	-0.0502941
0.149717	-0.394415
0.0720181	-0.344661
0.301611	0.0847079
-0.0083005	0.0838358
-0.103681	0.0778402
-0.137178	-0.0957338
0.237166	0.0883217
-0.150012	0.19673
0.128487	-0.125577
-0.0922201	-0.248894
-0.003305	0.0779839
-0.0311155	-0.224429
-0.302839	-0.331306
-0.144495	-0.0174033
-0.23797	-0.0824723
-0.104887	-0.220954
-0.122146	-0.0426912
0.0310386	-0.0681258
0.0879971	-0.0216496
0.11655	0.132578
0.180013	0.131437
-0.196736	-0.089043
-0.200156	0.153625
0.0634726	-0.204908
-0.0137021	0.166258
-0.022045	0.280057
-0.103952	0.148317
-0.0308007	0.0453287
-0.11114	-0.282252
-0.270141	0.0631278
0.145657	-0.232495
0.0173394	0.00097969
0.269674	-0.112506
-0.131199	-0.106811
0.154867	0.0970436
-0.102245	-0.0947964
0.0523484	-0.228331
-0.0620063	-0.125582
0.0711399	-0.0497117
0.00676585	-0.147028
-0.0053972	-0.2079
-0.280079	-0.0931691
-0.321443	-0.200325
-0.0346192	-0.208907
0.233373	-0.191338
0.136664	-0.0302262
0.0216807	-0.0950348
-0.125813	0.0157783
-0.0744091	-0.127443
-0.256671	-0.117179
-0.261841	-0.118067
-0.0446479	0.0171128
-0.112076	0.232891
0.201875	0.0555397
-0.123758	-0.0542229
-0.0950064	-0.129582
0.324509	0.0603951
-0.0071442	-0.189667
0.0320355	-0.106548
0.0887564	-0.102707
0.0104356	-0.161334
0.215485	-0.335682
0.061776	0.107065
0.0791421	-0.142892
-0.0039691	-0.158922
-0.0775969	-0.173338
-0.0243651	-0.232373
0.186353	-0.049323
-0.185195	-0.0858928
-0.18658	-0.283933
0.0679822	-0.103242
-0.0212944	0.0162509
0.0476808	-0.164218
0.143972	0.138345
0.0715774	-0.0923128
0.0134931	-0.261868
0.0952531	-0.293124
-0.110822	-0.167362
0.0163306	-0.233907
0.20195	-0.0042159
0.0784542	0.109007
0.0271235	0.0567857
0.0179196	0.11179
[truncated: 423 more rows]

## Sheet: Fig. 1l
Fig. 1l
C1 - Wound Healing	C2 - IFN-γ dominant	C3 - Inflammatory	C4 - Lymphocyte Depleted	C5 - Immunologically Quiet	C6 - TGF-β dominant
11.2094	11.0922	11.3196	10.1759	12.3074	12.5295
12.5088	11.1	11.2057	11.9867	11.0644	7.81567
11.8133	10.4839	12.748	11.9941	10.4147	11.3281
10.7357	10.7611	10.1018	11.4736	9.97536	12.629
10.6379	11.0524	11.1937	11.839	10.2448	11.6404
10.5931	11.2139	11.5547	12.6489	9.94261	12.0413
10.9859	11.61	10.9311	9.73135	10.0046	11.4657
11.446	11.5655	11.8379	11.491	9.56299	10.3838
11.6497	11.0136	11.5519	11.3578	9.70372	11.7412
10.8789	11.5323	11.995	10.9641	9.55856	11.4533
11.8336	12.0471	11.4326	11.6411	9.77965	12.34
9.83636	11.7872	11.7943	11.8772	9.67738	10.7133
11.2648	11.0831	10.8331	10.6882	9.87498	11.8498
11.2752	12.1633	10.9361	12.1972	10.3577	12.499
11.7168	11.4884	10.1606	12.4626	8.77859	12.1752
10.6663	11.233	11.3965	13.7657	9.33161	11.0911
10.9187	10.715	11.0055	11.403	9.91001	11.7666
11.0726	11.2719	11.0164	11.9515	10.1448	11.9256
11.773	9.86489	10.9759	12.6589	9.12214	11.8967
11.8238	11.4308	11.6548	10.1555	9.88437	11.7196
11.5183	10.9978	10.0064	11.6828	10.2848	12.4334
10.5232	11.2501	9.85221	11.2367	9.7391	11.229
9.81411	10.2439	10.9616	12.8177	9.86859	10.0069
11.9036	11.0715	10.8773	12.1879	10.1646	11.3219
11.6173	11.7166	11.0635	11.8066	9.82034	11.9432
11.1894	12.6433	9.97834	11.9727	9.58077	10.9453
11.3259	11.3218	10.4574	10.779	10.0193	12.1069
10.9818	11.8112	9.75959	13.1477	8.09722	11.3384
11.1766	11.0093	11.402	10.4576	10.0005	11.2286
11.3482	11.6913	11.48	11.3808	9.89276	11.2845
11.8119	10.8175	10.7057	11.3348	10.5774	9.70805
11.066	11.3213	10.9604	11.2772	9.53754	11.3483
10.6184	12.0939	11.287	10.7857	9.19813	11.833
11.1658	12.2155	11.5875	11.1965	10.6364	11.5571
10.3738	10.4524	10.6486	11.0169	9.59924	11.8518
11.3667	11.6938	11.6028	11.1409	10.1891	12.0718
11.383	11.2128	10.5933	11.2399	8.82346	10.8713
11.65	10.564	10.8421	10.577	9.64437	11.0117
11.2808	11.3454	12.3337	11.7701	9.77983	12.1173
11.9935	12.2704	11.6597	11.7107	10.1923	12.0767
10.6837	12.603	11.0136	11.9454	9.66438	11.5665
11.1223	10.9726	10.586	10.2238	9.89658	13.5518
11.8325	10.5991	9.91664	12.0484	9.20032	10.8709
10.848	12.0365	11.276	9.65379	9.80867	11.6081
11.2717	11.6759	10.9022	10.9683	10.0611	12.538
11.781	12.6934	11.7254	9.42119	10.2487	11.197
11.5144	10.8644	10.3069	9.42544	9.36206	11.5693
10.7281	11.2269	10.7205	11.4376	9.96257	10.6859
11.1607	11.282	12.5189	11.7448	9.54477	10.973
10.7044	12.6889	10.9042	10.3913	9.35101	11.224
11.0276	10.8926	10.633	10.662	9.77059	11.2999
11.8343	11.141	12.2423	11.1923	10.1169	11.7952
11.0648	11.3679	11.0761	10.79	8.93632	11.0371
11.8044	12.1064	10.9271	10.3632	10.5192	11.5557
11.4259	11.892	11.0272	11.2197	9.52363	11.032
10.6564	12.2536	10.5968	10.5749	8.70175	10.7161
11.4345	11.6201	11.3272	10.5732	9.47935	11.5657
12.4817	12.4658	10.838	9.87428	9.1619	11.7814
11.0173	12.2017	11.2212	10.7493	9.73468	11.2973
10.8303	11.6273	11.1117	10.614	9.20998	11.6685
10.6246	11.7267	10.1942	12.2217	8.96488	11.9041
11.8987	12.7231	11.2667	10.8134	9.75645	11.3975
10.9804	11.5224	11.2506	10.226	9.28728	11.5507
11.5948	11.5331	11.0587	11.3578	8.78192	11.2917
11.1146	12.3538	11.7028	13.1533	10.0057	11.4348
11.2468	12.0105	10.47	10.3767	9.2561	11.2875
11.9274	10.5172	10.4052	9.22672	9.42867	11.3024
10.0749	11.7601	10.8589	10.89	8.81937	11.1782
10.6912	11.6604	11.0531	10.7378	9.73956	12.0016
11.8369	12.8384	11.3605	10.3888	9.91475	11.2254
10.7881	11.3646	10.5226	10.8869	10.3691	11.5299
10.9627	12.1133	11.0076	11.7334	9.67297	11.4506
10.8487	11.6927	10.2748	10.8028	9.49071	11.5371
11.7519	10.0791	11.7965	10.7511	9.82548	12.0766
11.6224	11.5371	11.607	10.9985	9.4371	11.8072
11.0667	9.14869	12.0854	11.5614	8.7053	11.7433
11.2452	11.5335	10.6144	11.2901	9.917	11.5256
11.206	10.1865	10.8325	11.2534	9.46401	11.977
11.4029	11.0266	11.6211	11.529	9.80317	11.639
11.787	7.84752	10.4728	10.1	9.89313	11.5608
10.694	11.871	11.1105	10.0852	8.96757	11.5733
10.7275	11.193	11.7579	10.7576	9.76648	12.0771
11.6362	11.8614	11.6846	11.5527	10.3156	10.6451
11.6738	11.3476	10.5248	10.8589	9.41556	11.2855
10.9113	11.8028	11.6658	11.596	10.2392	11.5238
11.4277	11.7652	10.8361	10.7287	9.77059	11.382
11.3647	12.2118	11.0783	10.3658	10.3495	11.7619
11.3176	11.0028	10.5275	10.2849	9.62715	11.8591
12.0176	11.3089	11.4124	10.411	9.61752	11.8054
11.2295	11.975	11.2495	10.6791	10.0249	10.9327
10.5651	10.6105	11.4797	9.66525	9.42553	10.6366
10.6969	11.3775	12.027	10.4259	10.0252	11.7232
11.7378	10.8964	11.4537	11.1419	9.85238	12.0717
11.7964	11.2088	10.8273	11.5258	8.54051	11.2883
10.8247	11.3544	11.9545	11.2853	8.35292	11.9932
10.2099	11.4152	10.8408	11.4335	10.5094	11.3685
11.0289	11.3214	9.95873	10.1183	9.63223	12.3256
10.3005	11.8665	10.4371	10.2769	9.17973	11.2567
11.958	11.2058	10.3943	11.8521	10.1119	11.0871
11.3921	11.066	10.737	11.0728	10.4306	11.8559
10.4659	11.6959	11.283	11.8333	10.559	12.0815
10.9248	10.9236	11.7948	11.2923	9.43184	11.3312
9.39165	12.1265	11.7004	10.2	9.7658	12.4488
11.3899	11.6802	9.99911	10.888	10.0467	10.9405
11.1444	11.4643	10.0378	10.5927	10.1177	11.2396
12.0572	11.1786	11.8573	11.0972	9.7857	11.5301
11.5715	11.5745	11.0341	11.0475	10.2957	12.0582
11.775	12.748	11.5621	11.7878	9.93448	12.0176
10.5779	11.0643	9.37372	10.822	8.83214	10.4906
11.9397	11.7742	11.5175	10.2414	9.25418	11.3758
11.2103	10.7712	11.9738	10.7145	9.98286	11.7565
12.8	10.9745	10.1808	10.7002	9.99962	12.7537
11.4102	11.5936	11.2661	10.9847	9.94341	12.9004
12.3394	12.2121	11.6332	10.7171	9.92577	12.1169
11.4985	9.87884	10.8514	10.8993	10.1192	11.8908
12.5209	11.8031	10.9061	11.3705	10.041	11.6275
11.1287	10.7278	11.3747	11.8093	8.50563	12.0476
12.1562	12.4044	11.2383	10.2552	9.63283	11.389
12.0605	11.9179	11.8394	11.9532	9.65981	12.5023
10.4036	11.7321	10.5541	10.5971	10.931	10.933
11.5363	11.8545	10.3122	11.3659	9.87264	11.5846
11.5124	11.6594	11.3567	11.707	10.0059	11.7312
10.8334	11.0325	11.5101	10.3746	9.73756	11.1988
12.1142	11.6576	10.8184	10.2407	10.1289	11.3238
11.2313	11.0013	9.74472	11.2817	9.87874	11.8508
11.6425	10.7843	11.2535	11.5686	10.7631	10.171
10.9467	12.3776	11.6165	13.6175	10.4135	11.788
12.1163	11.5492	10.8907	10.968	9.50265	11.2551
11.6692	11.6078	10.8845	10.8505	10.1822	11.2402
12.6371	11.2272	10.6775	10.7864	10.6108	11.8377
10.9141	11.552	10.4205	10.9276	10.0503	12.1379
11.9044	11.5461	11.3212	11.2179	9.07694	11.4041
11.562	11.342	11.5314	10.8283	9.07551	11.7818
10.6757	11.2397	12.0815	10.3976	9.64254	11.1897
10.7932	10.8081	11.6102	11.8939	9.5057	12.647
10.7127	11.8237	11.2001	11.3084	10.1987	11.5869
11.3365	11.6385	11.6259	11.6342	9.85721	11.9557
11.744	11.0295	10.6772	11.1183	9.3918	12.6434
12.1372	11.8362	11.3041	10.3277	9.53303	11.8123
12.0673	10.8803	11.4913	11.2674	8.64605	11.9795
11.592	10.5078	11.1452	10.6861	8.80993	9.41403
10.9337	10.9523	11.4893	11.8514	10.4626	13.2266
10.487	11.5833	11.2129	10.7925	9.27441	13.0024
12.7556	11.2394	10.5706	11.0404	10.1993	13.7577
11.0454	11.9308	11.9444	11.074	10.0376	13.7626
10.5219	11.4538	10.6423	9.9563	9.25483	13.0551
11.3219	10.3269	11.0498	11.5898	9.71283	11.9147
11.6279	12.4446	10.8031	10.7648	9.10343	12.7933
10.5441	11.0417	11.9848	10.732	10.433	12.1575
10.9556	10.4701	11.5987	10.1064	10.3686	12.0674
12.5456	12.0818	11.6731	13.4837	10.1799	12.8345
10.7698	10.9721	10.9308	10.99	9.35464	13.3076
11.8305	11.1855	11.2332	10.2818	10.0398	12.6811
9.86491	7.21808	11.3085	10.5151	10.4799	11.6861
10.6189	10.9963	10.8216	11.8921	9.84149	12.9197
11.4929	10.7201	11.6547	10.1151	8.17735	12.1921
10.8188	11.12	10.5295	10.608	10.3303	12.1504
11.243	10.6367	10.1927		9.84488	13.0914
12.0582	11.6524	11.0576		10.0181	13.0348
10.771	11.3708	10.2517		9.3233	12.444
10.4898	11.8092	10.2924		10.188	13.2568
10.8779	10.7108	10.896		10.7706	11.3804
11.2301	11.819	11.3564		9.60434	10.8709
10.0448	11.3936	10.9976		9.30127	11.8104
12.2704	11.2572	11.1055		9.96916	11.9103
11.6019	11.3817	10.5634		8.50669	11.8794
11.3349	11.6968	11.1688		9.00732	10.6886
11.596	10.8657	11.081		10.2077	11.8457
12.0445	10.1636	10.299		9.55894	11.9837
11.6906	11.5768	11.1289		10.0879	11.6858
12.9382	10.2432	10.5811		9.47452	11.4965
11.8844	11.3456	10.8212		9.51914
11.674	10.4968	11.4822		8.58969
11.9744	11.3883	11.4803		9.5214
10.7809	11.0646	11.1186		9.98582
12.0825	11.0212	10.5406		9.64977
11.6105	11.4138	9.88052		9.33466
10.5667	10.6285	10.4361		9.95221
11.3165	11.1174	11.4576		10.1032
12.3551	11.3804	10.4474		8.28874
11.0244	12.1383	10.4833		10.2703
12.1012	10.6222	11.351		8.54739
11.7726	10.3293	11.505		9.6376
11.2806	10.052	10.4685		12.6825
11.487	11.1312	11.4249		9.47274
11.1881	10.2559	11.1734		10.6718
10.0644	10.491	11.4732		9.67251
10.6778	10.5442	11.1724		9.87376
12.2145	11.462	10.8545		9.25861
10.6475	11.8319	10.9748		10.089
11.9799	12.0896	11.9812		9.86498
13.5459	11.9626	11.8471		9.876
11.2845	10.6659	11.5097		10.5066
10.9865	11.9292	11.243		10.1228
11.4853	10.382	11.2784		9.81656
11.3862	11.1199	10.7994		9.52009
11.518	12.3596	10.0684		10.2319
10.8047	12.2036	10.8004		9.52879
12.6582	10.9233	11.1831		9.53663
11.4801	12.0477	11.3968		9.63621
12.2575	11.3797	11.6778		9.50555
12.0517	11.2146	10.4724		10.0337
11.5725	11.3886	11.362		9.55897
11.6137	10.6134	11.8589		9.96087
12.3395	11.6724	11.1994		9.987
11.7821	11.1473	12.3874		8.80054
11.0146	10.8263	11.58		10.0751
10.9	11.762	11.3966		9.3574
11.6441	11.139	11.4669		9.53435
11.5807	11.5959	11.2941		9.60669
11.7719	11.2923	11.1512		9.1798
11.2765	11.3868	10.8947		10.0813
12.5804	11.2298	10.426		9.38537
12.1201	12.2542	11.2393		8.77635
12.0328	11.4805	9.96938		9.40128
11.8679	10.5903	11.3595		9.55722
11.7752	11.388	11.284		9.46413
10.7472	11.9541	11.2887		9.31138
11.8794	10.2408	11.4361		9.37895
12.1274	12.95	10.0276		9.29711
11.316	12.1931	11.6622		9.56836
11.2735	11.4655	11.0905		10.0432
12.4376	10.9597	10.0202		9.49981
11.1799	10.7126	12.066		9.28839
10.8754	9.96397			9.20022
10.3577	11.1832			9.27925
11.3244	11.5382			9.96083
11.7084	11.5166			10.4552
11.6891	12.0729			9.77593
10.2963	11.3632			10.1352
12.3002	11.3676			10.9163
11.1181	11.9403			10.2838
11.7903	11.055			10.2909
11.8134	11.838			9.59934
10.9582	11.8292			9.455
11.1538	10.9759			9.85519
11.7083	11.5735			9.78893
10.98	12.1327			8.89688
11.0885	11.1229			9.8083
11.2433	11.9101			9.30972
11.3864	11.4395			9.91799
12.8632	12.022			8.89612
11.7416	11.1976			9.40499
11.8846	11.9713			10.3359
12.0053	11.6557			8.9561
11.6687	11.3838			8.41889
11.1893	11.6371			10.0504
11.2715	12.9561			9.79803
12.1961	12.3584			9.54383
10.9552	10.9523			9.08561
11.2501	11.6133			9.61472
11.4177	10.8335			8.54253
12.6303	11.6906			9.98666
12.5794	11.6402			9.99619
11.003	11.3084			9.84992
12.5606	10.9823			9.81596
11.547	10.6406			9.51061
10.1713	10.261			8.77285
11.2129	10.6663			9.38516
12.0325	11.6799			10.3795
11.1876	11.9363			10.2842
11.7648	11.3			9.98815
10.9087	10.8287			9.90051
11.8543	10.1208			10.108
10.5468	11.4093			9.9397
11.7895	13.392			10.1187
11.7374	10.714			8.81025
11.966	11.3633			10.1136
11.936	11.5851			9.50665
10.8768	11.121			8.67778
11.8915	11.8156			9.83132
11.5021	10.6868			8.98759
11.4784	11.2056			10.0688
11.7608	10.8019			10.1507
11.1083	10.6343			9.99191
13.2238	10.5775			9.54133
11.1393	11.0884			9.14104
11.8366	12.3325			9.09322
11.2729	11.8027			9.64625
11.5828	12.417			9.87204
11.294	12.1259			9.43623
11.6638	12.0402			9.62751
10.3277	12.1416			9.76512
10.5204	11.652			9.87692
11.0504	9.80209			9.96382
10.9627	11.4611			9.92396
11.0063	10.7975			10.0605
11.4224	11.1516			9.49266
11.6232	11.7321			9.7674
11.1154	11.9047			9.60205
11.1128	10.6483			10.3939
12.2096	10.4853			9.34755
12.4337	10.9594			10.0578
11.3617	11.5509			9.84425
12.4296	11.7032			10.2572
10.9754	10.9753			10.3422
10.0517	12.1577			9.73795
11.4343	11.1627			9.2451
11.6213	10.2303			9.83201
11.9965	10.8991			9.19659
12.5218	10.707			8.91651
12.0382	10.9746			9.60598
10.534	11.3496			9.23074
12.2926	11.1699			9.2945
11.0021	11.0321			9.50175
11.2484	11.6816			9.7957
10.2433	11.0345			9.97301
11.0391	11.9583			10.535
11.6727	12.0456			9.81078
11.4963	11.0662			9.32692
12.7815	11.6659			9.37773
11.5602	10.4288			9.78063
11.6712	11.3963			9.64886
10.8264	10.6131			9.6337
12.0393	11.7532			9.83613
11.5206	10.8209			9.14841
12.1363	11.5637			9.37639
11.4268	11.3921			10.0238
10.632	11.0223			9.94763
12.0641	12.0359			9.77341
11.1017	11.0245			9.81575
11.0994	11.7804			8.97947
11.3579	11.8968			9.40248
10.9142	11.0913			10.3681
12.3238	12.0264			10.6272
11.9394	10.7712			9.74042
11.5436	10.6601			11.1186
11.7867	11.1519			10.4061
11.9072	11.8661			10.1265
11.6302	11.4344			9.53594
11.7567	11.334			10.1087
12.2149	10.9737			10.1436
11.6138	10.5021			9.76323
10.6665	11.6425			9.37846
10.7795	10.5373			9.70313
11.2578	11.0175			9.75312
10.7861	12.1416			9.86801
11.8817	11.2201			9.05434
10.7634	12.3132			9.11926
11.36	10.9384			9.30821
10.3186	11.1976			9.81197
12.0666	11.2394			9.74178
10.9797	10.955			9.51791
11.7469	11.2038			9.29104
10.1956	11.0043			8.97791
11.246	10.5681			9.55797
11.0894	9.8704			9.81251
10.7631	11.3813			9.6323
11.8052	13.0134			11.7825
11.3721	11.9607			9.33021
10.6084	11.0347			10.2138
11.8846	10.9978			10.0981
11.9401	11.7492			9.20701
11.8571	11.2671			9.39236
10.7226	13.0225			10.0979
11.1396	10.8413			9.75154
11.6863	11.3913			9.40384
10.7719	11.5657			10.1051
11.5016	10.9308			10.2096
10.9322	12.0459			11.1916
11.4473	11.6134			10.7231
11.0982	11.3406			10.5906
10.715	11.9602			10.7728
11.8953	11.4633			10.6348
11.7454	11.9104			10.809
11.3648	10.103			11.5158
10.9446	10.1012			11.0132
11.7868	11.5787			10.8844
11.3365	10.9215			10.2351
11.0635	11.1345			10.3228
11.7291	12.1469			10.2313
11.8632	10.2203			10.7016
11.028	10.8203			10.5143
12.1442	12.472			11.216
11.469	12.1494			10.3814
12.5008	11.5296
10.4552	11.3019
12.0272	10.9059
11.6021	11.1318
11.5678	11.3174
11.1567	11.1829
11.4014	10.2135
11.5364	11.258
12.2332	11.3768
11.209	11.041
11.1104	12.3326
11.5592	11.0706
11.3873	11.6238
11.3821	11.5583
11.9676	11.1688
10.8162	12.8847
11.9847	11.5298
11.5998	10.7001
12.6793	11.6294
11.6456	11.4991
11.5332	11.4201
11.0597	11.0658
11.6535	11.7047
10.6866	11.1344
12.456	10.9669
12.5069	11.7515
11.9223	10.9556
11.5875	10.6933
12.0406	11.7085
10.3499	11.2303
11.9828	10.403
11.5778	11.0437
12.1337	11.5861
11.1415	11.4578
12.0716	11.0217
11.1313	11.3464
12.2019	8.82246
12.559	11.3309
11.5687	11.5993
11.529	11.7354
12.2497	11.6515
9.2382	10.7851
11.3379	10.8162
11.7104	10.2265
12.2395	10.5575
11.8715	11.5752
11.9101	11.1585
11.5655	11.5637
11.4728	10.7913
11.9261	10.811
11.9831	11.7014
11.0041	11.3775
11.3323	11.592
11.3367	11.3081
10.9815	11.6101
11.6171	11.3504
11.7563	10.7417
11.8408	11.716
12.1382	11.6744
11.5388	11.867
11.3361	11.0127
11.6807	10.5507
10.9812	10.7879
11.437	11.6392
12.3818	11.7141
11.2904	11.7493
11.4726	11.6961
12.015	11.797
11.8468	11.0994
11.8983	11.2607
11.3819	10.3956
10.8335	11.713
11.9465	10.8372
11.457	11.2005
11.9003	11.2254
10.8825	12.6767
10.5985	10.8447
10.5906	11.6974
11.2988	11.8044
10.975	11.5903
12.0599	10.8125
10.0248	10.96
12.4392	10.783
11.9111	11.4169
12.1938	11.6586
11.9613	11.6628
11.8006	11.1584
11.8117	12.1473
11.4401	11.5139
11.7731	11.3242
12.3823	12.6932
10.4006	10.3014
11.4202	11.6053
11.7407	11.6817
12.8277	10.9762
11.0983	10.6342
11.355	10.2076
10.7938	11.2654
13.6881	10.3397
12.3828	12.5385
10.5221	11.2162
11.7541	11.2544
11.8638	12.4489
10.4822	11.4469
11.4494	11.2784
11.7484	10.1591
11.2159	10.6241
11.3786	11.8315
12.2767	11.7098
10.9012	11.3862
10.3581	10.3723
11.0388	11.5812
9.80211	11.4066
11.5926	11.0796
12.0004	11.1024
11.6754	11.2118
11.8998	11.6771
10.7568	10.7697
9.79715	12.4459
10.6365	11.2402
10.0082	10.835
11.2444	10.6031
11.9986	10.8657
11.8705	10.5336
11.6877	11.4955
11.4078	10.2313
12.1193	11.6244
11.0343	11.6956
11.1493	10.9184
12.5222	11.0332
11.6393	12.2332
11.5497	12.437
11.5631	11.0761
10.8096	10.9928
11.979	11.2646
10.9229	11.0654
11.4144	11.8542
11.892	10.9417
11.092	10.8932
12.2284	10.9797
11.512	10.826
11.3424	11.5701
10.7122	12.1008
10.5003	11.6118
11.9239	11.1702
11.537	11.9373
12.2721	11.9675
12.0053	11.9327
11.8066	11.068
11.9085	11.776
11.9486	12.7097
11.0563	10.9071
12.3958	10.7677
12.0005	10.9876
11.3162	11.642
11.4535	10.3902
11.5793	10.3338
10.7002	9.93523
11.1727	11.2292
11.8506	11.6014
11.8925	11.6775
11.8166	11.2498
11.9512	10.8121
11.0068	11.3359
11.5342	10.0749
11.1161	10.7967
11.4053	10.9997
11.1021	11.101
10.4671	10.8202
10.6479	12.1454
12.081	11.5602
11.1489	11.2661
10.8166	10.7889
11.37	11.7593
10.3945	12.3544
9.76466	11.4811
11.8042	11.5774
10.5071	11.2119
9.60094	11.0455
10.2604	11.4121
9.00877	10.7432
11.1282	11.9922
12.9734	10.8035
10.2657	12.6129
11.3415	12.9774
11.5334	12.1265
13.2421	9.01302
10.481	10.5913
8.94105	10.2035
11.0589	10.1015
8.27836	11.2237
12.1633	9.77766
9.61638	10.9553
10.6723	9.91683
11.8248	10.8586
11.5574	10.677
11.3928	11.2102
11.6093	11.2872
11.153	9.58344
11.3635	11.8163
11.8003	11.7113
10.3868	10.2652
10.8232	11.8643
10.0614	11.5055
10.7421	11.4362
9.67395	11.7454
12.9678	9.88702
11.5451	10.019
11.1017	11.5123
11.8871	11.0288
11.0698	10.6037
10.7548	10.9459
12.3978	11.5548
11.2963	10.4009
10.8656	10.3848
10.7893	10.1441
12.0808	9.606
10.3976	11.6983
10.5007	11.0804
10.463	11.7163
11.7552	11.2925
11.0055	10.4006
13.1666	11.6607
11.7476	9.80312
11.6958	9.04749
11.5845	10.8819
12.4805	11.6258
11.279	9.8285
12.344	11.6696
8.98609	9.99249
11.8066	10.7318
9.8361	10.143
10.4867	10.2659
8.9012	10.4882
10.4203	11.6954
12.428	8.68319
10.5585	10.6763
9.01064	11.2144
11.153	10.4192
10.7495	10.9931
12.1052	10.7438
10.9617	8.22209
11.8593	10.3012
10.8914	9.30404
10.7429	10.9905
11.6545	11.0992
11.3167	10.9009
11.315	11.8591
11.923	8.66989
11.6561	11.2782
10.8389	11.6065
11.2502	10.1959
11.6641	11.2109
10.8986	9.98928
9.80628	12.0632
10.2401	9.59391
11.505	12.3654
10.513	9.1139
10.5147	8.18858
9.87133	9.50615
11.671	10.4739
11.4677	9.68888
10.115	12.1087
11.5642	10.7745
10.476	11.6163
10.5663	11.1132
10.2722	9.59813
10.197	10.2656
9.91235	9.7452
10.543	10.8027
10.6942	11.1231
10.6658	9.55645
10.3994	10.5999
10.5217	11.5923
9.82937	11.3243
11.0135	12.3787
11.5669	12.0425
11.2348	10.8346
11.2522	11.163
11.1664	10.9253
9.92691	10.1763
11.2907	9.63893
10.7326	12.5272
9.86677	10.3525
10.7211	10.4936
11.4642	10.7526
10.7978	12.1523
10.4986	10.5147
11.2487	10.9223
11.3919	10.5072
10.965	9.42977
11.0072	11.4081
11.1202	10.6024
11.638	10.4274
11.3778	12.137
10.8935	9.65256
10.5673	11.5557
10.8078	9.76405
10.8388	10.2148
11.1563	10.614
10.2253	10.8582
11.2472	11.2537
9.1188	10.6015
11.8024	11.5068
10.2461	11.7105
10.9725	10.4101
10.9397	11.5313
11.2946	10.0289
10.8667	12.0019
11.0166	11.635
9.93428	10.8035
11.1178	9.93197
10.5269	10.2085
9.87414	9.85123
9.5231	11.5736
11.681	10.794
10.9432	10.5198
10.5075	11.5488
10.8853	11.2933
10.6546	10.427
11.4963	9.4887
10.8371	9.23742
11.2151	10.0258
9.43422	8.99426
10.3291	11.3866
11.7172	10.465
11.9732	11.6654
10.8919	10.1449
10.1385	10.4523
9.99118	11.1411
11.1225	10.1362
10.5729	10.618
10.7063	9.78929
10.4217	12.1887
10.5743	10.4732
11.1673	10.8128
10.2383	9.63715
10.6695	9.68049
10.6961	10.3187
10.0513	10.4283
10.8594	8.922
10.9436	11.5216
10.5327	12.5347
10.6779	11.3116
10.6719	10.6477
11.2586	9.34972
11.1302	11.8906
10.9251	10.5535
9.83539	9.90711
9.72482	9.28806
10.6538	11.8843
11.9028	11.4416
11.3672	11.4874
11.3	11.4395
10.8511	10.9116
9.29652	9.95202
10.6668	10.8727
10.47	10.8529
11.1931	10.1581
11.0286	9.25754
11.034	10.0169
11.4529	10.6789
10.8564	10.5169
10.935	11.4327
10.0009	11.9714
11.2802	10.9367
10.7486	10.6166
11.9522	11.3536
11.6744	10.6207
10.5682	10.1973
10.6138	10.2249
11.0186	11.1398
9.81799	11.5512
11.0866	11.46
10.1729	10.9119
10.7428	10.7226
10.1155	9.75522
11.2547	10.9064
10.8972	11.1316
11.1661	10.8596
10.4103	11.4238
10.7585	10.3681
10.1892	11.6656
10.9629	8.96729
11.3685	9.88339
11.265	10.4033
11.4913	11.4623
9.90186	10.9306
11.5925	9.93387
10.9444	8.75973
11.238	10.2944
10.3268	10.6578
11.3491	7.87081
11.0111	10.2873
10.6733	12.2646
10.4312	11.3127
10.8237	8.2479
10.1574	11.5482
10.8993	10.2085
10.8207	10.6792
9.90081	10.6192
10.0541	10.6215
10.9321	11.3937
11.2736	11.63
10.8607	10.4439
11.3376	11.2744
10.1773	11.2842
11.4747	10.9225
10.5229	11.2205
10.5996	11.1572
11.3895	11.3207
10.2638	11.0892
10.2455	9.93441
10.8873	10.8731
10.8235	10.852
10.1283	11.8762
9.13388	10.5902
11.5415	10.7322
10.0734	10.7596
10.3499	11.5008
11.456	10.5575
10.8447	11.113
12.2591	11.4269
10.4582	10.6424
11.0375	11.2433
10.0553	10.7714
11.6027	10.7984
12.0733	11.2077
11.357	10.0705
11.9708	11.2933
10.665	11.4372
11.0928	11.2211
10.911	11.2927
10.8018	11.3164
11.4536	10.8051
10.6028	10.449
11.1087	11.3177
10.9643	10.8737
10.5837	11.0164
11.0755	10.5399
10.6952	11.4538
9.6637	11.1625
9.16674	11.5968
12.1208	11.4243
10.4083	10.4446
11.3517	10.7819
10.6786	10.8106
10.5241	10.9612
11.3543	12.127
10.8477	10.7751
10.7805	11.7323
11.2407	12.1323
10.6237	12.3073
11.8564	10.8731
10.7392	10.32
11.2029	11.1814
10.9245	11.1768
10.5563	10.9371
10.8142	10.6322
11.2904	9.84898
11.1101	11.515
12.3779	10.2898
11.372	13.2242
10.7158	12.1155
10.702	12.2058
10.3027	11.138
10.8311	11.2218
10.9115	10.6433
11.1332	10.9448
10.3787	11.3398
10.5688	11.7068
11.368	11.1682
11.5149	11.5764
10.3419	11.6961
11.3491	10.4272
10.5783	8.47327
10.0761	10.0519
9.95404	11.048
12.2929	12.0087
11.1017	11.5936
10.9124	11.1116
11.6391	10.1327
9.94701	11.0337
11.7208	11.1697
12.1529	11.7567
11.4842	11.4294
11.3534	12.2718
12.159	10.6999
11.7234	11.273
12.4887	10.5464
10.2839	12.5053
11.5898	10.1215
11.0591	11.3973
12.4771	13.6281
10.3382	11.6319
10.9079	11.5346
12.4414	10.6646
11.3183	11.5102
11.6768	11.4164
12.5586	11.4701
12.3998	11.1319
10.8674	11.4672
12.3152	11.0077
10.8446	10.3196
12.311	11.4512
12.0661	11.0764
11.078	12.96
11.3284	11.5075
12.0976	9.3624
11.8717	10.9444
11.1572	10.6415
11.1829	12.5103
11.0411	10.7333
11.1124	10.1552
8.97939	11.8863
10.8965	8.86878
10.5877	11.132
11.2389	11.823
9.24537	11.9549
10.3088	9.80185
10.9953	11.49
11.9163	11.5845
10.8508	11.0218
11.0546	11.4407
11.8965	11.954
9.34933	10.1442
13.0152	12.9091
11.3169	11.073
10.4416	11.6617
8.61752	11.0531
12.8533	11.3568
11.616	8.71406
12.1773	12.0869
10.8597	12.3734
11.7056	9.35671
12.2466	12.3574
11.7445	12.9253
13.1139	11.3718
11.5164	12.262
11.1654	11.8235
10.8965	10.9944
10.6909	10.1934
12.507	11.6184
11.9566	11.8636
10.7849	10.3558
11.4857	12.096
13.0662	11.2922
12.2683	11.1828
12.1915	13.2913
12.2508	12.5067
12.5164	9.48416
11.8145	11.3446
11.9104	10.8899
13.7893	11.9942
12.2721	11.8269
12.0911	11.9343
10.6694	11.0006
9.08596	11.0562
10.7851	10.9818
10.7107	10.205
11.2662	10.0259
12.4193	11.667
11.2469	12.7366
12.7873	11.9585
12.1626	11.6949
11.3828	11.2651
12.5934	10.5256
12.8385	12.644
11.6	11.6404
11.2336	11.6973
11.6358	12.5453
11.9754	11.4738
12.0174	11.5306
11.9168	12.662
12.6435	11.8988
11.5846	10.1519
11.6931	11.8779
12.6722	10.4564
11.2689	12.0262
11.188	12.1007
9.20796	11.7311
11.0654	13.1779
12.752	12.3582
13.3791	12.2794
12.6955	11.0676
11.3145	11.0696
11.8666	10.0609
11.3733	12.2893
10.8617	11.7182
9.59034	12.4892
10.0265	11.8459
11.3121	10.4937
10.2895	11.9204
11.3103	12.0071
11.9451	11.7294
10.8736	11.8158
12.5326	10.6073
11.1083	13.1958
12.4537	12.6273
11.8644	11.9633
12.698	11.5619
11.7639	12.1043
9.44728	11.9325
11.1288	12.163
12.2494	10.6145
11.6881	12.0569
10.2762	10.2527
9.29562	11.5727
11.8817	12.5432
9.52312	9.35055
9.45886	12.0645
10.0099	9.91683
12.3621	9.66035
12.7356	10.3765
12.3194	10.7019
11.9606	12.4423
11.2811	10.7047
11.4273	11.7398
11.5398	10.8391
12.1142	12.8136
12.298	12.2707
12.5811	10.6807
11.3644	8.76521
10.2915	11.2569
9.36115	10.3889
8.59582	10.9636
11.6336	10.583
12.7026	10.5878
10.7137	10.6628
12.8493	11.1014
12.2558	11.942
10.4793	10.2786
12.5421	11.8407
11.6286	13.931
11.2155	9.52551
13.1137	11.5282
11.1051	11.0595
11.1543	9.69652
11.0995	10.4179
12.0824	12.6739
12.2582	13.3538
11.4778	10.4638
10.0554	12.1147
11.7687	12.3175
12.0753	11.6246
11.4587	11.1502
10.6402	11.9154
12.4669	12.8881
10.8219	12.5733
10.0324	11.8952
11.3313	13.3804
12.4824	10.9673
11.8473	12.0624
12.7231	10.166
11.5802	9.98504
9.93524	13.2334
11.0144	10.4514
11.6702	12.1362
9.52199	10.7261
12.2841	12.1714
12.3071	11.7462
10.6561	10.117
9.51968	11.7834
12.6637	11.7635
9.68435	10.6764
12.2302	11.6242
11.9124	11.2417
10.8649	9.10514
11.134	11.8103
10.9267	13.1674
12.0538	10.6715
12.0979	11.4248
11.3057	10.2461
12.2326	12.4837
11.0255	11.7408
8.63074	12.5421
11.3388	12.3206
11.3599	11.1554
11.904	10.9862
11.4012	11.8372
11.4099	10.3373
10.7518	11.344
13.1906	12.5039
10.754	12.2211
11.9463	10.9346
11.6562	11.4134
12.5207	10.4695
10.2132	12.3453
12.4696	10.5049
10.8358	10.6381
11.2439	12.7531
11.6165	11.2524
10.1641	8.60964
11.6026	11.5723
11.2836	12.2826
10.4968	13.2249
10.8223	9.51258
11.5534	9.18125
12.4305	12.297
11.8392	11.4806
11.2664	11.549
11.3126	10.4293
10.2746	10.9092
11.351	12.0663
11.7698	11.5043
10.9446	11.4308
11.4129	12.2943
11.3965	12.5186
11.7333	11.7783
11.53	11.4642
11.7908	12.673
13.194	10.6224
11.1278	11.2368
10.8317	12.0268
11.5904	10.8007
12.0833	11.8022
10.7059	11.9345
12.0937	12.429
11.6519	11.3716
11.5957	12.814
12.1143	11.5348
11.9747	12.1968
10.9996	10.4507
10.8402	11.4042
11.6404	10.107
11.5116	12.148
10.8017	11.3909
11.3692	11.6637
10.9214	11.2299
10.9513	11.7324
10.4119	11.3367
11.985	11.3359
11.1129	11.8508
11.2362	11.4599
11.716	11.7998
11.0065	11.7052
11.0574	11.7058
11.2604	11.9594
11.3684	11.8989
10.7707	13.5002
10.409	10.618
12.0255	12.8513
11.1088	11.1431
11.3872	11.0536
11.2158	11.7358
11.985	11.4303
11.9567	11.9793
10.3418	13.0284
11.3783	12.7929
11.4353	10.2117
11.2603	11.7029
11.1236	11.9157
11.083	12.1213
10.9346	11.2584
10.8126	11.2422
11.4419	13.1433
11.1482	12.8086
11.8965	11.5746
11.5132	11.5393
11.6499	11.654
11.2253	11.1462
11.271	10.6755
11.134	12.775
11.0035	9.43416
11.429	7.92356
12.2402	8.69225
10.8501	11.1467
11.4468	9.78782
10.4012	10.612
11.2148	12.4674
11.4074	11.7115
11.7344	13.1162
12.1055	11.9535
11.3522	12.5347
11.9506	12.053
11.596	13.081
11.1385	10.0866
12.1595	11.823
10.8382	12.1594
11.8397	12.71
10.8618	10.8734
11.0633	12.5938
11.0932	11.8016
11.7366	11.6139
11.5874	10.9221
11.6059	11.4785
10.5784	11.4459
11.1817	10.842
10.8259	11.0251
12.0762	11.4034
12.365	12.4326
11.9388	11.6262
12.5384	11.5934
11.9155	12.1916
11.4094	12.5341
12.5697	12.5846
12.2189	11.8775
11.0998	11.7182
12.1206	11.9023
11.7025	12.4799
11.1081	12.1764
11.617	10.98
10.7534	11.6498
12.0957	10.789
11.3599	9.07525
11.2844	12.5123
10.8615	10.8933
11.3855	11.4914
12.0729	12.7568
11.9899	12.2644
12.1462	11.9366
11.4505	11.0945
12.4883	12.5437
11.6809	12.3824
11.9811	10.5058
13.0526	10.5228
11.5918	12.7167
12.5505	11.2384
11.0531	11.1972
11.5542	12.1538
10.9575	11.5947
11.165	11.8399
11.7335	11.8443
12.2442	12.7706
12.0071	12.3518
11.6575	10.9345
12.0007	9.36253
11.7522	10.8173
12.0242	13.1954
11.3997	11.7164
12.0631	10.2008
12.0826	11.4679
11.7473	13.2095
11.9861	12.1502
11.5406	11.6671
12.3618	11.2455
11.5241	12.6362
12.0934	12.339
11.5502	11.3963
10.5503	9.15224
11.7981	11.4786
11.818	12.0156
11.2259	10.691
12.337	10.4364
11.4985	11.571
11.6387	11.5875
11.8461	11.9266
12.3308	12.1514
12.2842	10.6312
12.2375	11.66
11.3189	11.1646
11.0765	11.3137
10.9616	10.9388
11.5675	11.5762
11.7294	11.4424
12.0046	12.0054
11.5428	11.8593
11.7365	12.0091
11.4222	12.2651
11.3044	12.7616
12.3359	9.77995
10.4526	9.21389
12.1081	12.5
11.1017	12.6341
9.25966	10.8099
11.2198	12.4419
11.906	12.2242
12.61	10.9189
11.816	12.5341
11.3493	11.5394
11.0468	11.6442
12.055	11.9458
12.1256	10.8472
11.0169	11.8222
11.5613	11.0481
11.4987	11.7279
12.3317	11.3813
11.9155	12.4542
11.9366	10.6457
12.022	12.1637
12.0037	10.0556
12.4279	11.6828
11.9198	11.9426
11.8397	10.8074
11.5531	11.7548
11.2094	10.8152
12.1833	11.4602
11.7294	12.0259
12.0119	11.4608
11.9031	10.6833
11.5662	10.0087
11.4803	10.7981
11.5387	12.3082
12.4995	9.98852
11.8351	11.7486
12.5962	13.5613
12.2347	8.95022
12.1568	12.047
12.3519	12.1809
11.3179	11.0703
11.7591	11.005
11.6006	11.5605
11.7305	11.8447
9.76185	11.1785
11.9363	11.5756
11.8042	12.8439
11.9246	12.3121
11.9212	9.56759
11.0669	10.1005
11.355	11.6695
13.4885	12.0458
11.1917	12.6645
12.0322	12.961
11.5573	11.611
12.3991	10.8725
12.3807	11.4525
11.557	11.1441
12.1291	10.4461
11.8248	10.6132
12.4095	11.1961
11.7386	10.8131
12.1454	10.7732
11.3219	10.6728
10.4519	12.5027
11.7726	11.6894
12.1444	11.5334
11.8439	10.7153
11.2911	10.9469
12.3933	11.7543
11.1882	11.5335
10.6999	11.6048
12.1853	10.9461
11.2179	10.4668
12.043	10.1334
11.6648	11.6189
11.0524	11.0449
11.7719	12.9906
12.0223	11.1483
11.3886	11.3168
12.1556	12.1063
11.9054	11.1611
11.7566	10.4353
11.779	11.4597
11.3615	10.7073
12.0333	11.3074
10.5168	10.4959
12.8272	11.4817
10.5289	10.9173
12.5923	10.3829
10.6436	10.8671
11.6219	10.493
11.4483	10.1896
10.811	12.4194
12.1174	10.9442
10.7469	12.2217
10.9912	9.74922
10.9374	11.0102
12.01	11.4975
10.0724	10.7606
11.6516	10.6353
11.5251	10.2896
12.2937	11.4195
11.159	10.968
12.1522	11.5903
11.7868	10.1919
10.7943	11.5676
11.4463	11.1385
11.7874	10.6335
12.0025	11.1828
11.5955	10.2604
11.1979	11.0268
11.3611	11.3803
12.5464	10.8463
10.8137	10.2009
12.4824	10.421
11.0943	11.6824
12.5237	10.4031
10.7601	11.0083
11.5786	11.0473
10.7708	11.1549
11.9449	11.3929
11.5456	11.4784
11.876	10.4292
11.2355	11.0957
11.8432	12.0862
11.2036	10.8756
11.9028	11.255
12.1658	11.7417
10.7299	10.4962
11.3774	10.6618
12.0753	10.5861
12.0304	10.7177
12.0076	11.1954
10.5832	12.1781
11.7555	11.1372
10.8135	11.7108
11.4059	11.0247
12.6611	10.9423
10.9364	11.0978
11.5104	10.6672
11.1629	11.9937
11.3226	11.5094
10.2068	11.8953
12.4359	11.4111
11.0869	11.5428
11.5774	9.72073
11.5018	11.1362
11.5985	9.09967
11.8502	11.3035
12.0978	10.7581
11.6316	10.7729
10.9675	10.3597
11.5588	10.3553
12.2005	11.0513
11.6383	11.5855
11.8493	11.3425
11.2977	11.8728
12.753	11.7937
11.5898	11.2022
12.5543	11.1004
11.6559	10.6033
11.4504	10.9568
11.2895	11.7252
11.6866	11.4907
10.5886	10.3356
11.7957	10.7753
11.2963	10.4993
12.3997	10.5174
12.0467	11.3978
11.2437	11.4873
11.4739	10.5152
12.1354	11.0953
11.6582	10.4895
11.5546	10.8304
10.7301	11.4695
10.9878	10.8643
11.1985	10.4741
11.7439	10.953
11.9557	10.4148
11.0592	11.4798
12.1787	11.3054
11.6903	10.9495
11.5786	11.5794
12.2816	10.6209
11.4012	10.7607
11.9593	10.8814
11.1644	12.1985
11.7084	11.1908
11.2979	9.82125
11.7034	10.863
10.6916	9.82066
11.7241	10.8345
11.9185	11.2538
12.1348	10.5229
11.4151	11.1966
10.9587	10.8992
11.5977	11.4709
12.328	11.0289
12.0584	11.0218
11.7403	10.9177
11.2471	11.9056
11.6908	11.8826
12.5622	9.97991
11.0917	10.948
11.9226	11.4699
12.1493	11.3056
11.6975	11.0819
13.6816	11.1086
12.0385	10.1764
12.3872	11.0997
11.9477	11.1327
12.5424	11.3799
12.8614	11.1169
12.4216	12.016
12.5901	10.8403
10.9082	10.2953
12.1649	11.0571
11.7057	10.851
12.6255	10.1667
11.0682	11.2889
12.4973	11.6692
11.4702	11.4703
10.5167	11.0095
13.6558	11.8965
11.737	11.0664
11.2011	10.9942
11.8876	11.1713
12.9973	10.5521
12.0099	12.2178
12.3924	10.3663
12.4215	10.9626
11.8781	11.0784
11.9345	10.9323
11.3844	11.1824
12.7406	10.9241
12.0809	11.1666
11.3146	10.6298
11.9772	11.8733
11.8459	11.192
12.2077	11.7538
11.4665	11.7586
11.0203	10.7627
10.6812	10.3888
11.9862	10.1096
11.1445	10.2925
12.0063	11.5175
11.4343	10.6506
11.0668	10.8078
11.4795	10.6352
11.7503	11.0797
11.0749	10.3005
12.2488	11.1816
12.5413	11.4662
10.8816	9.59439
12.0498	12.2267
11.6653	12.2121
11.6621	10.8547
11.4926	11.156
11.5125	11.1446
11.9318	10.5659
12.4353	11.3749
11.9383	12.2223
11.3269	11.2333
11.2367	11.2103
11.5955	10.4977
11.5116	11.8577
11.5643	12.2847
11.3119	11.2949
12.5527	11.1454
11.9185	10.5692
10.5145	12.0883
11.6038	12.1832
12.2736	11.6796
10.7986	11.8089
11.2979	11.9671
10.5215	10.7725
11.6174	11.8887
11.4862	12.3111
11.734	11.4168
12.8291	13.7527
12.0129	11.7859
10.7943	11.8381
12.9105	11.0473
11.5162	11.5214
11.4326	11.683
11.4362	10.2542
10.9475	11.4708
12.1144	11.2033
12.2813	11.6828
11.2252	12.5967
12.4368	9.76379
12.0401	12.1302
11.806	11.3232
11.1331	12.3475
12.2819	10.6812
12.129	11.7103
11.4291	11.5438
11.6325	11.2477
12.1067	11.1046
11.8302	11.6351
12.3688	11.0129
11.3111	11.0305
12.1202	11.0166
11.947	10.8029
11.8209	11.7244
11.6489	10.1945
11.7339	11.0971
11.3801	10.958
11.6229	11.9305
11.2229	11.3637
11.0503	11.6609
11.918	11.4382
11.7289	12.0059
11.7645	10.727
12.2086	10.6599
11.3078	11.4685
11.8923	11.4091
11.5278	11.3868
12.3574	11.2765
10.961	11.9765
12.3193	11.8052
12.519	11.6597
12.6417	10.9318
10.8522	11.8132
11.6333	11.3558
11.9171	11.5287
11.9574	11.6222
11.5131	12.9501
10.9926	11.1955
11.328	11.052
10.7658	11.7646
11.4195	10.1258
11.6183	10.9544
11.7052	12.6246
12.2244	11.4133
12.4277	10.7405
11.9701	10.478
12.2862	11.1849
12.1338	10.9867
12.4091	12.5773
12.2309	11.6256
11.1219	11.9727
12.8157	12.2379
11.8512	12.085
10.6423	11.4101
12.048	11.3212
11.1312	11.9319
11.953	11.3564
11.6803	11.4339
11.6371	10.6982
12.4445	9.96578
11.5246	11.3903
12.2789	12.1471
12.5013	11.395
12.0194	10.8619
10.8928	12.5347
11.3604	11.0507
11.4163	11.2692
12.2555	11.6538
10.9679	10.4186
10.881	11.2631
12.2403	11.8364
11.472	11.2589
10.8929	12.1456
11.4858	11.2711
11.6924	12.2932
12.3787	12.1902
11.5865	10.3496
10.9941	11.759
12.2962	11.822
11.5951	10.7826
12.9823	12.0798
10.9441	11.948
11.5338	12.0583
11.917	11.8283
11.9954	10.3126
11.3845	11.0165
10.972	11.1872
10.7833	11.3958
11.4722	11.4924
10.5154	11.6589
10.1013	12.3
11.1507	11.9553
11.1897	11.2571
11.303	11.2234
10.1928	12.8033
11.6084	12.5547
11.2986	10.8399
10.4311	11.4475
11.6373	11.6746
10.8803	11.61
9.43744	12.095
10.2724	11.1889
10.6707	10.4664
11.4159	11.2235
9.25767	12.1258
10.225	12.0721
10.8336	11.8961
10.6799	12.3188
9.80656	11.9403
10.9868	11.7918
10.3263	10.8629
10.3358	12.0182
11.1944	11.5719
11.0196	11.0401
11.1275	12.2683
10.3887	10.5081
10.8477	11.373
11.0207	10.7345
11.1013	10.8711
10.5396	11.4175
11.0383	11.4578
12.2686	10.0291
11.9664	10.3005
10.8834	12.5792
10.218	11.4743
11.0374	11.3617
10.5833	11.8141
11.1029	11.0748
9.29744	11.382
10.8497	12.5832
9.97784	12.07
10.317	10.9347
10.7912	8.86994
10.5228	10.6308
10.4292	11.3797
10.8245	10.2524
11.4893	11.2294
11.3194	11.8693
11.3532	10.7208
10.9402	12.3223
10.6547	11.9815
10.7456	11.6117
11.4937	11.1293
10.2305	12.8035
10.8025	10.8133
10.0554	11.0719
10.4811	11.3297
10.8171	11.7157
10.6918	12.0473
10.6314	11.5616
10.3851	10.4215
10.9925	11.794
10.9113	11.995
11.1047	10.9757
10.1901	11.0663
11.6974	11.3836
9.77753	11.2737
10.4114	11.3646
10.4354	10.2887
10.1751	12.3446
10.2408	11.0983
10.9458	11.095
11.9467	12.0948
10.9003	11.5416
13.7368	11.716
13.2049	12.258
13.1531	11.844
12.2793	11.5435
11.6797	12.1879
10.4593	12.4084
12.3468	11.3556
12.3482	11.9362
13.8719	10.9978
12.1394	11.8597
11.6477	11.2171
12.9584	11.1661
14.074	10.8981
12.8076	12.2068
12.922	11.0744
12.8136	11.9583
11.176	11.8108
13.868	10.5554
12.7087	11.9448
13.6172	10.8367
12.5665	9.8725
12.7389	11.1383
12.3326	10.7055
11.511	12.1367
13.472	12.4278
13.5462	11.2272
10.9981	11.0249
11.2663	12.1952
12.805	10.739
10.5583	11.6254
12.3577	10.756
12.8011	11.6112
10.9583	11.096
13.4826	11.7585
12.6822	11.1968
13.6178	11.7085
13.7381	10.3365
12.4555	11.4005
11.4668	10.3533
12.5938	11.1629
11.4337	10.9983
11.23	11.0128
12.6853	11.6611
12.2888	11.5061
12.2464	11.1203
11.3353	11.1949
12.9177	12.3235
12.4085	10.4569
12.1343	11.9051
13.2721	10.8434
11.9091	11.8872
12.0803	11.1726
12.3431	10.6382
11.0147	11.8583
12.1936	11.421
11.7015	11.527
12.7206	10.0875
12.0599	10.9757
11.0617	10.0655
11.2318	11.3581
11.8679	10.6674
10.8868	11.5755
13.2422	11.2728
12.5549	10.9635
12.062	11.6553
11.8398	10.8625
12.7847	11.5808
11.475	10.8182
12.1416	13.2533
14.5962	10.7238
12.1446	10.937
11.5163	11.1165
12.3534	10.6464
12.5254	11.5216
11.2347	11.4402
12.2019	11.2267
12.0471	11.3608
11.6031	11.9878
11.9718	10.7754
11.7291	11.5713
12.6318	11.043
12.097	11.4904
11.8879	11.6472
12.6144	10.5907
13.3098	11.3527
13.5302	11.4645
12.3175	11.3904
12.8207	11.2478
11.4811	11.1907
11.9628	11.1131
11.4769	12.0065
11.9111	10.5257
12.3593	12.2882
12.9508	11.0102
12.3531	11.5315
11.6902	11.5719
10.8749	12.0419
12.5532	11.1904
12.6819	11.0878
11.1967	11.7579
11.9938	11.1008
12.0371	11.0775
12.0521	11.403
11.9217	10.0249
11.6957	11.9882
11.6875	11.1467
11.1601	11.2796
11.5311	10.3847
11.8206	10.8086
11.4699	11.362
12.4313	11.7454
11.3699	10.5082
10.3258	12.6537
11.8024	11.8427
11.0347	11.0947
11.725	11.1635
10.3307	11.4912
10.9105	10.5726
10.585	11.6562
11.9323	11.1786
11.041	12.0198
11.0413	11.5222
11.9007	11.3285
11.3369	11.7547
11.2108	11.8886
10.2669	11.3022
11.3731	11.262
10.5392	12.2643
10.7029	10.828
12.5116	11.4673
11.0657	10.8725
11.2223	10.4135
12.2704	11.1267
11.0617	10.3233
10.8341	11.1057
11.2249	10.928
10.8502	11.1751
11.7483	11.4509
11.7567	11.1067
11.6437	10.2297
11.63	11.719
10.6902	11.1829
11.7035	11.4572
10.4395	11.0047
11.1144	10.883
11.953	11.0922
11.2261	10.626
12.4991	10.8843
11.3771	11.5146
11.0785	11.0778
11.4805	10.8966
11.3226	10.7224
11.4932	11.5467
11.7907	12.0499
11.4078	11.8573
11.2857	10.6634
9.33281	10.4004
9.16335	11.1378
10.0306	10.8236
9.97312	12.3879
10.9092	10.767
8.66651	11.2811
10.8706	11.0301
11.7465	11.5141
10.5752	11.8247
11.3522	11.0008
11.6138	10.819
11.2806	12.2247
8.98124	11.7852
10.3085	11.2663
11.0031	11.5587
11.3452	11.6888
12.3672	11.753
11.6375	12.0085
11.7559	10.8079
12.3037	10.7437
10.9249	10.0558
10.8328	11.7748
11.9952	11.2162
9.98664	12.0336
11.7789	11.5937
10.9006	10.4629
11.8249	11.7972
10.918	11.3491
11.564	11.9259
11.1216	12.5801
11.0747	11.7683
11.5129	11.8173
10.6671	11.7855
11.792	10.963
11.45	11.2533
10.7886	10.9332
11.0918	11.679
9.60006	11.7482
12.1984	11.2151
10.5039	10.4442
11.683	10.3952
11.1532	11.6762
12.1114	11.2887
10.454	10.5048
11.9329	12.3467
10.7588	11.7079
11.3221	11.5439
11.1805	11.7673
11.8641	10.3321
12.4558	11.7207
11.7035	11.7348
10.1701	11.8996
11.4435	13.9628
11.3833	10.8754
12.4047	12.2767
11.3584	12.5244
10.3983	13.0316
11.8048	10.5721
11.645	11.062
11.4211	10.6575
9.76443	11.0346
11.5319	11.244
11.0804	11.9077
11.4341	10.64
11.483	10.8902
10.5512	11.7637
11.079	11.4581
10.8746	10.4257
10.9217	10.5758
12.285	11.0303
11.6299	11.0864
11.0445	11.3514
11.516	11.3867
11.3756	11.282
11.443	11.657
12.6739	11.1141
11.5405	11.4231
12.4322	11.7235
11.861	14.1133
11.8017	10.4482
12.2199	10.8386
10.6128	13.4281
12.4481	12.5114
11.0218	12.2092
11.778	12.386
11.1566	11.6978
12.507	12.4099
12.1295	12.6843
11.495	10.7251
11.2714	11.674
11.7621	14.0966
11.61	13.397
12.3067	12.4362
12.5939	11.6904
11.5149	10.3621
11.7252	10.8145
12.3861	12.3458
12.0095	13.7325
11.0267	13.4355
11.8492	13.8485
11.3854	11.1522
11.7242	12.4383
11.5423	12.6432
11.8444	11.1574
10.6906	12.521
11.8498	13.5787
11.3772	12.6597
12.1188	13.3782
12.1729	12.8322
12.355	12.194
11.9066	11.5963
12.0345	12.9797
10.7412	13.0717
11.4672	12.3827
12.4513	11.5023
11.6756	13.1875
11.0205	11.471
11.7691	11.8126
12.2025	12.04
12.381	12.023
12.3404	10.8777
11.3368	14.1692
12.0188	11.3448
11.6654	12.3586
9.67516	12.2213
11.2996	11.4
11.4935	12.1617
11.2783	10.5475
10.957	11.5225
12.0743	12.2788
9.79678	11.6389
10.1777	12.5296
10.4598	12.2827
10.8902	11.8889
12.4738	12.2766
10.4191	11.6224
11.3038	12.5464
10.2581	11.2983
10.4409	11.391
11.5909	12.5894
10.8782	11.5187
11.704	12.4727
10.1178	11.2565
11.8095	10.0096
10.9039	11.1168
11.1814	10.2354
12.1912	11.4574
11.2603	10.4274
10.6017	11.2441
11.688	10.7394
11.9183	11.095
12.0259	10.3126
[truncated: 423 more rows]

[truncated: 133 more sheets: Fig. 1m, Fig. 2a, Fig. 2b, Fig. 2c, Fig. 2d, Fig. 2e, Fig. 2f, Fig. 2g, Fig. 2h, Fig. 2i, Fig. 2j, Fig. 2k, Fig. 2l, Fig. 2m, Fig. 2n, Fig. 3a, Fig. 3b, Fig. 3c, Fig. 3d, Fig. 3e …]
